# Supplementary material for: Monitoring of Bactericidal Effects of Silver Nanoparticles Based on Protein Signatures and VOC Emissions from Escherichia coli and Selected Salivary Bacteria
Source: J Clin Med. 2019 Nov 19;8(11):2024. doi: 10.3390/jcm8112024 (PMC6912796; doi:10.3390/jcm8112024)
Supplement: Supplementary file 1 [file jcm-08-02024-s001.zip]

Archive with 7 entries (6 files):
- Supplementary Materials/
- Supplementary Materials/Detailed information regarding data analysis.docx
- Supplementary Materials/GC-MS peak table.xlsx
- Supplementary Materials/MALDI-TOF-MS ions database.xlsx
- Figure S1.tif
- Figure S2.tif
- Figure S3.tif
