# Supplementary material for: Monitoring of Bactericidal Effects of Silver Nanoparticles Based on Protein Signatures and VOC Emissions from Escherichia coli and Selected Salivary Bacteria
Source: J Clin Med. 2019 Nov 19;8(11):2024. doi: 10.3390/jcm8112024 (PMC6912796; doi:10.3390/jcm8112024)
Supplement: Supplementary file 1 [file jcm-08-02024-s001.zip › Supplementary Materials/GC-MS peak table.xlsx]

## Sheet: Planilha1
m/z\RT	KO.C12.5.t12	EC.C12.5.t0	EC.C12.5.t12	EC.C50.t0	KO.C0	EC.C50.t12	KO.C12.5.t0	SS.C12.5.t0	KO.C50.t0	KO.C50.t12	SS.C0	EC.C0	SS.C12.5.t12	SS.C50.t0	SS.C50.t12
44\140	4129.6	1.98444e+06	0	2.13889e+06	1.83256e+07	427410	2.49522e+06	1.15633e+06	334466	0	463963	637144	975802	1.10065e+06	253567
32\141	3.33379e+06	0	433939	0	0	1.44485e+06	224650	0	0	0	225120	2.06245e+06	0	0	343601
40\141	243766	0	127571	0	0	120490	23403.7	0	0	0	0	166449	0	0	33664.3
39.1\252	0	0	0	0	0	0	0	0	0	0	0	144867	656680	836832	510239
41.1\253	0	0	0	0	0	0	0	0	0	0	0	281470	1.3133e+06	1.6757e+06	997937
58\254	0	0	0	0	0	0	0	0	0	0	0	133159	553939	717722	434285
62\285	0	9824.1	0	0	48372.9	0	0	21762.5	0	0	0	0	27893.7	12970.6	0
77\285	0	286080	0	0	939379	0	0	218859	0	0	0	0	427888	215651	0
78\285	0	3478.26	0	0	59879.8	0	0	0	0	0	0	0	49653.4	0	0
42.1\340	97779.5	166774	354012	145598	369392	1.01934e+06	1.21498e+06	1.35767e+06	1.39749e+06	1.39749e+06	0	0	0	0	0
43.1\340	130084	188705	356583	161701	0	916552	1.1088e+06	1.23327e+06	1.2457e+06	1.2457e+06	0	0	0	0	0
55.1\340	183179	273609	555858	238415	571098	1.56995e+06	1.87474e+06	2.08258e+06	2.13996e+06	2.13996e+06	0	0	0	0	0
31.1\341	50462.5	0	202189	0	220660	533836	662140	741241	729004	729004	0	0	0	0	0
39.1\341	78853.8	0	244750	111537	267639	645789	786308	867534	843598	843598	0	0	0	0	0
41.1\341	160315	253177	495450	218982	522804	1.26817e+06	1.55651e+06	1.73073e+06	1.74157e+06	1.74157e+06	0	0	0	0	0
70.1\341	98938	173835	359546	136508	358741	1.01602e+06	1.20593e+06	1.37913e+06	1.41699e+06	1.41699e+06	0	0	0	0	0
57.1\342	63852.6	96666.4	215347	88300.2	0	503294	630838	699493	718592	718592	0	0	0	0	0
56.1\343	33924.6	59613.2	151147	52700.6	145761	313194	402730	452513	457076	457076	0	0	0	0	0
45\355	304433	338048	270232	225738	116609	264236	460760	462874	290756	101964	356380	314074	220745	231288	178345
46\355	128511	126250	94025.9	67544.7	23888.2	83777.8	163839	135060	78961.2	4655.26	161347	137962	79164.9	104632	70665.3
47\356	93221.8	84412.6	64844	62245.6	17463.4	32552.8	69883.4	50184.3	0	0	122212	116702	62158.3	79328.7	66895.4
48\356	41117.8	34742.3	18783.5	8258.11	0	20797.9	32984.5	15868.4	0	0	50176.9	50432.9	18623.5	18740.6	26649.1
61\356	63338.6	55466.4	46712.7	24577.8	7404.26	16510.5	47498.4	36408.1	0	0	72426.8	62002.6	40367	41044.4	39223.6
63.9\356	65454.4	52545.9	42915.1	34491	7087.27	25081.7	0	28245.7	0	0	73991.3	71317.4	40154.9	51764.6	36888.4
79\356	294831	237776	175197	121001	19730.6	75940.7	218902	119180	0	0	338106	326998	173767	206536	175056
94\356	558971	419761	344976	205010	32865.9	143640	401822	212483	0	0	621855	634903	305264	384544	320922
47\436	471157	682222	77688.1	285133	0	285190	467294	23801.2	0	0	214869	319224	28476.2	80348	0
81.9\436	211605	299654	28906.1	123260	0	126554	205944	17371.5	0	0	97437.4	145391	10996.6	40518	0
128.9\436	1.51304e+06	1.97133e+06	284441	707635	10955.5	864953	1.40023e+06	153872	0	0	621847	1.03516e+06	72318.6	231577	0
130.9\436	1.46788e+06	1.90108e+06	279139	693874	0	864874	1.36923e+06	133848	0	0	609840	1.00375e+06	52460.5	225969	0
163.8\436	1.74136e+06	2.25632e+06	328199	792757	0	1.01978e+06	1.62022e+06	167434	0	0	728855	1.21645e+06	70451.2	268688	0
165.8\436	2.27633e+06	2.89848e+06	433187	1.02679e+06	17812.3	1.30431e+06	2.10861e+06	223403	0	0	934424	1.59256e+06	100381	334006	0
167.8\436	1.10763e+06	1.40248e+06	195841	490829	8720.58	638450	1.02461e+06	94560.7	0	0	463123	771036	21325.4	148394	0
169.8\436	243508	310295	40933.9	101519	0	141022	219248	20307	0	0	100903	168525	0	35137.5	0
95.9\437	633044	838581	201035	373393	68857.3	369953	589447	119809	0	0	263653	421509	0	90776.5	0
132.9\437	509473	642035	148196	276073	0	284570	449045	22491.1	0	0	199056	337914	0	67175.2	0
207\445	434092	128269	511072	848381	631907	108934	0	334559	266466	0	83372	57189.8	0	0	114141
208\445	45241.4	28948.2	292464	382502	117691	9885.66	0	265730	263968	63105.9	4595.75	0	190594	0	15950.4
209\445	165272	0	181727	227322	178126	0	0	148045	156474	156474	0	0	0	0	128865
133\529	98572.6	116007	88310.4	863516	386781	0	0	50813.4	55122	0	49487.8	0	57388.9	29923.1	81680
134\529	14353.7	16433.8	0	130951	82471.9	0	0	0	0	0	2782.83	0	22210.6	0	39004.4
135\529	41548.9	46481.2	0	233018	96472.7	0	0	0	0	0	0	0	27760.6	0	16892.5
151\529	76845.5	82588.9	66281.7	611916	252165	0	0	15827.5	34213.4	0	32073.6	0	28899	21737.1	55849.4
152\529	24485.6	0	8108.18	86174.7	48549.5	12206.8	12222.4	1269.44	0	0	17925	14621.2	0	4310.67	23431.2
153\529	1271.3	6560.22	9913.34	53409.5	16878.8	0	0	0	0	0	0	0	0	0	0
55\537	113.553	0	21261.5	0	0	0	0	0	0	0	2810.54	0	0	0	92606
107\614	0	0	0	0	0	0	0	0	0	0	311.347	0	0	0	0
125\634	14724.5	18150.7	131258	124861	37625.9	0	21592.6	116574	32038.7	32038.7	19892.5	0	0	0	0
133\634	71621.9	101326	535779	534872	140040	103166	78105.1	493831	143070	63014.9	100334	0	0	0	0
192\634	0	0	144768	143930	62496.2	0	0	132873	32220.3	32220.3	0	0	0	0	0
284\634	12100.7	35338.2	449343	454287	120332	44913.8	16875.7	409954	116371	49400.6	30433.2	0	0	0	0
285\634	3447.25	7838.07	136214	150568	37721.8	11921.2	1594.43	123956	35937.2	17117.8	9091.45	0	0	0	0
177\635	0	0	221117	232573	100739	0	0	200365	55846.5	55846.5	0	0	0	0	0
179\635	0	40824.7	186761	192227	84630.6	35800.2	0	170076	48602.6	48602.6	33020.8	0	0	0	0
191\635	100345	143465	677781	712144	199166	152923	115129	622369	170640	64501.9	132842	0	0	0	0
193\635	11470.8	78884.2	976883	1.13554e+06	306994	80873.9	40509.7	909059	238459	69535.7	62975.6	0	0	0	0
194\635	909.915	15791.7	180241	208003	58662.1	13026.4	6104.79	170524	46002.3	16691.7	12747.4	0	0	0	0
203\635	0	14275.7	88651.5	93209.3	38993.6	17759.9	13837.3	82621.3	25546.6	25546.6	0	0	0	0	0
205\635	23661.8	37178	189201	198525	83280	38306	26896.2	173049	45018.9	45018.9	32041.7	0	0	0	0
234.9\635	0	17062.1	95895.2	99297.5	39517.2	13617.1	0	87197	24083.1	24083.1	13246.7	0	0	0	0
249\635	10873.4	56512.9	765253	802503	205372	59250.1	25743.3	716242	199947	73933.3	48982.9	0	0	0	0
250\635	0	9796.36	196534	203753	84867.6	16168.3	3308.86	184851	47634	47634	9110.54	0	0	0	0
251\635	0	64453.6	411269	326777	140976	67455.8	36759.3	382652	79964.4	79964.4	59678.5	0	0	0	0
265\635	21413.8	73185.6	936623	974403	250184	84775.6	43724.3	868884	255736	111209	56163.7	0	0	0	0
266\635	0	18126.4	250663	269135	73755.5	14154.4	10093.1	234401	66275.2	33480.6	12700.2	0	0	0	0
281\635	213079	905587	1.22685e+07	1.25958e+07	3.38027e+06	1.07861e+06	442073	1.14145e+07	3.29568e+06	1.30012e+06	752727	0	0	0	0
282\635	57968	255624	3.55257e+06	3.62232e+06	951875	307776	127440	3.25118e+06	916631	356537	202725	0	0	0	0
283\635	26126	157410	2.23171e+06	2.2893e+06	596925	191946	71052	2.05234e+06	593359	241388	128866	0	0	0	0
126\746	0	0	25524.5	48522.8	14117.6	0	0	8931.83	0	0	0	0	0	0	0
45\788	0	0	354025	235055	164837	28880.5	0	217918	0	0	0	0	0	0	0
59\788	0	0	322010	207299	147923	34045	0	193632	0	0	0	0	0	0	0
60\788	0	0	25039.1	17912.7	0	1051.77	0	14709.8	0	0	0	0	0	0	0
61\788	0	0	23588.3	18092.4	11111.8	0	0	14621.1	0	0	0	0	0	0	0
72.1\788	8950.9	0	31211.3	20536.7	22684.2	11283.2	8837.78	17792.1	0	0	7538.12	0	0	0	0
73.1\788	0	0	7.00985e+06	3.61266e+06	3.24187e+06	611582	0	4.56528e+06	0	0	0	0	0	0	0
74.1\788	0	0	674550	422082	274834	48502.7	0	409675	0	0	0	0	0	0	0
75\788	2331.85	0	356756	232466	152728	29523.2	0	214494	0	0	0	0	0	0	0
85\788	0	0	34919.6	25210.5	0	4613.53	0	20321.5	0	0	470.627	0	0	0	0
87.1\788	0	0	55877	36205.7	25412.9	3348.88	0	30985.9	0	0	0	0	0	0	0
103\788	0	0	45997.3	26838.6	16891.2	0	0	27870.1	0	0	0	0	0	0	0
115\788	0	0	32227.2	23376.6	13234.4	0	0	19634.8	0	0	0	0	0	0	0
118\788	0	0	42754.1	27865.1	9512.34	0	0	20687.4	0	0	2020.73	0	0	0	0
119\788	0	0	71689.7	52420.6	23235.5	0	0	47676.9	0	0	0	0	0	0	0
125\788	0	0	91042.1	62024.6	32135.6	4194.61	0	45101.6	0	0	1458.4	0	0	0	0
133\788	0	0	162323	120198	62823.9	0	0	105149	0	0	0	0	0	0	0
154\788	0	0	279217	177397	99000.9	3902.73	0	141070	0	0	0	0	0	0	0
160.9\788	0	0	25570	13297.8	22790.1	0	0	16138.7	0	0	0	0	0	0	0
162\788	35.8893	0	196869	125609	59461.7	4886.04	0	118958	0	0	0	0	0	0	0
162.9\788	2335.94	0	139423	108081	53336.4	15624	0	80529.8	0	0	3756.41	0	0	0	0
164.9\788	0	0	95009.7	63708.5	32540.7	5452.38	0	54578	0	0	0	0	0	0	0
170.1\788	0	0	115046	51905	29764.2	0	0	68080	0	0	0	0	0	0	0
175\788	0	0	14854.4	16104.9	6033.32	0	0	9015.44	0	0	0	0	0	0	0
176\788	0	0	29487.7	21261.6	11716.9	0	0	15213.2	0	0	0	0	0	0	0
177\788	316.336	0	197867	132397	68278.5	13141.2	0	112084	0	0	0	0	0	0	0
178\788	461.462	0	56779.6	38196.9	20988.4	4184.53	0	30882	0	0	0	0	0	0	0
179\788	0	0	390442	274272	152421	19707.7	0	242741	0	0	0	0	0	0	0
179.9\788	913.514	0	69927.2	42128	26883.2	6333.41	0	45197.1	0	0	59.8158	0	0	0	0
180.9\788	0	0	45281.8	31401.8	17928.2	4896.83	0	28759.4	0	0	0	0	0	0	0
189\788	2273.38	1479.5	70803.5	48430.3	26717.9	6716.87	0	37644.1	0	0	0	0	0	0	0
190\788	0	0	23956.2	10712.3	7137.06	8113.88	0	14086.4	0	0	0	0	0	0	0
191\788	2789.95	0	566260	400736	218584	41507.8	0	349823	0	0	0	0	0	0	0
192\788	0	0	152698	97615.4	57533.1	9661.08	0	87960.5	0	0	0	0	0	0	0
193\788	0	0	785307	588186	330425	53570.1	0	494511	0	0	0	0	0	0	0
194\788	558.539	0	147424	114314	58772.6	11853.9	0	97089.9	0	0	0	0	0	0	0
195\788	0	0	94219.8	77863.6	40098.3	32945.5	0	59501.9	0	0	0	0	0	0	0
203\788	0	0	106598	74277.5	40284	7089.6	0	66549.2	0	0	0	0	0	0	0
204\788	0	0	23149.9	17072	6366.13	0	0	15653.2	0	0	0	0	0	0	0
205\788	1152.28	0	216187	140573	79484.6	13934.1	0	130202	0	0	0	0	0	0	0
206\788	674.64	0	51548.3	33390.7	17332	3429.49	0	31924.1	0	0	187.291	0	0	0	0
219\788	823.492	0	41566	25602.2	18763.8	1984.3	0	25394.7	0	0	0	0	0	0	0
222.9\788	0	0	351139	273460	146292	26461.8	0	210045	0	0	0	0	0	0	0
223.9\788	696.216	0	73839.7	64896.7	33273.1	5229.71	0	50515.1	0	0	0	0	0	0	0
224.9\788	0	0	69301.8	51791.8	28151.3	4706.59	0	39600.8	0	0	0	0	0	0	0
235.9\788	4087.46	0	52184.6	42139.2	23382.4	6684.43	0	34632.8	0	0	0	0	0	0	0
237.9\788	1481.46	0	76012.5	58950.6	31086.8	7308.67	0	48586.8	0	0	0	0	0	0	0
238.9\788	0	0	64025.3	51418.5	28182.9	3844.66	0	34218.8	0	0	0	0	0	0	0
249\788	6535.57	0	699335	489405	245029	48056.1	0	427517	0	0	0	0	0	0	0
250\788	0	0	181101	134380	69944.3	9339.45	0	104457	0	0	0	0	0	0	0
252\788	0	0	324076	227208	125687	17614.2	0	198183	0	0	0	0	0	0	0
265\788	0	0	193240	128444	67698.2	9922.31	0	116033	0	0	0	0	0	0	0
266\788	0	0	65090.5	43872	25981.7	3834.07	0	35744.1	0	0	0	0	0	0	0
269\788	0	0	1.90393e+06	1.34899e+06	690694	114593	0	1.13302e+06	0	0	0	0	0	0	0
270\788	0	0	363035	258937	121809	16649.5	0	217346	0	0	0	0	0	0	0
271\788	1287.35	0	122120	88095.2	39597.2	6772.91	0	68246.6	0	0	0	0	0	0	0
272\788	0	0	14654.6	13462	4959.19	0	0	8362.03	0	0	0	0	0	0	0
234.9\789	0	0	107424	77915.4	34399.8	6388.49	0	64075.3	0	0	0	0	0	0	0
236.9\789	0	0	318703	242317	124036	22422.2	0	191305	0	0	0	0	0	0	0
251\789	0	0	1.32309e+06	950425	503365	82784.8	0	809470	0	0	0	0	0	0	0
253\789	0	0	395054	292133	144733	29883.6	0	240726	0	0	0	0	0	0	0
254\789	0	0	83283.4	57889.8	29002.5	0	0	52383	0	0	0	0	0	0	0
263\789	2536.57	0	104048	68803.1	34986.8	8314.74	0	63318.8	0	0	0	0	0	0	0
267\789	0	0	7.02815e+06	3.05088e+06	3.89906e+06	706913	0	5.2442e+06	0	0	0	0	0	0	0
268\789	5079.61	0	2.91447e+06	2.00705e+06	1.022e+06	183318	0	1.7376e+06	0	0	0	0	0	0	0
292.9\789	0	0	95251.3	71222.8	33161.9	7603.62	0	54961.4	0	0	0	0	0	0	0
293.9\789	0	0	28215.9	20209.6	23914.2	322.219	0	18211.5	0	0	0	0	0	0	0
39.1\807	0	425.378	0	0	27635.9	0	0	33814.5	0	0	59383.2	0	32762.1	0	25341.6
40.1\807	0	1125.67	0	0	0	1967.66	0	11715.7	0	0	10644.1	0	13739.9	0	17840
41.1\807	0	4314.17	0	0	43234	0	0	60298.5	0	0	104706	0	58871.1	0	43946.4
42.1\807	0	2201.25	0	3311.95	5073.13	0	0	0	0	0	13323	0	5555.26	0	3411.04
50\807	13273.1	18870.5	12200.3	15150.5	17569.6	15768.8	20111.5	0	0	0	0	14922.7	0	0	0
51\807	0	0	38100.1	0	41345.8	0	0	48544.2	0	0	10165.5	0	48471.9	0	47950.4
52\807	0	0	14373.7	0	18456.7	0	0	21518.8	0	0	4552.25	0	22219.2	2641.46	18499.1
53.1\807	0	0	0	0	13160.8	0	0	24682.8	0	0	26936.8	0	21694	0	12737.8
54.1\807	0	0	172.022	0	0	0	0	4986.65	0	0	8034.49	0	4617.35	830.244	3011.56
55.1\807	0	12621.1	0	0	29149.4	0	0	36263.7	0	0	73144.3	0	28283.4	319.07	37861.8
63\807	0	4773.83	0	0	0	0	4117.32	4324.53	366.091	366.091	2411.64	0	2147.9	993.464	0
65\807	0	0	0	0	4839.56	0	0	10687	0	0	11683.8	0	10029.3	0	7821.49
66\807	0	1410.84	0	0	0	1353.43	0	8820.8	0	0	4747.53	0	1392.35	0	1182.88
67.1\807	0	4186.3	0	0	22850.3	0	0	34995.6	0	0	50417	0	33900.5	1367.58	23568.1
68.1\807	0	5914.5	0	0	9617.93	4966.61	0	12524.7	0	0	34274.6	0	15770.3	570.317	14259.2
69\807	0	1481.07	0	0	23404.2	0	0	35846.8	0	0	55139.7	0	30072.2	0	29202.6
77\807	0	0	68817.6	0	0	0	0	84925	0	0	16307.5	0	83510	10103.1	40004.2
79.1\807	0	2148.26	0	23342.9	11876	0	0	15297.3	18541.5	0	0	0	13054.3	0	0
80.1\807	0	3748.76	0	0	6594.41	2480.87	0	10522.3	0	0	26378	0	11782.7	0	11672.1
81.1\807	0	0	0	0	30995.6	2569.32	0	81201.8	0	0	129676	0	75482.8	0	60451.7
82.1\807	0	0	0	0	3213.99	613.452	0	13938.9	0	0	28141.5	0	18028.2	1510.9	8775.23
83.1\807	0	7229.83	0	0	20631.2	0	0	29164.7	0	0	67321.4	0	28420.4	0	31068.8
84.1\807	0	0	0	0	0	0	0	2.07563	0	0	4552.64	0	1076.28	0	2222.19
91\807	0	4022.6	0	0	3292.23	7319.19	9866.17	19599.7	73726.8	20004.4	19033.4	0	10262.8	0	4665.11
93.1\807	0	2550.31	0	0	8795.42	462.052	0	21461.7	0	0	29319.9	0	21137.4	0	16992
95.1\807	0	1843.3	0	0	72627	0	0	107818	0	0	201895	0	105213	0	113997
96.1\807	0	5755.2	0	0	0	4210.01	4449.07	35477.6	0	0	28539.4	0	0	0	4845.11
97\807	0	26543.5	0	0	0	1722.55	836.908	1944.23	0	0	10714.4	0	1112.58	1855.97	4759.15
107.1\807	14055.9	0	12570.9	13144.6	0	17056.6	14464.4	0	0	0	22104.6	11218.1	0	12602.5	15208.2
108.1\807	0	0	0	0	21498.6	0	0	39506.9	0	0	71530.7	0	44043.5	1932.73	45428.6
109.1\807	0	5084.31	0	0	20208.2	0	0	42947.4	0	0	63232	0	47491.7	1329.41	40623.7
110.1\807	0	213.962	0	0	8616.31	0	0	10675.2	0	0	20137.1	0	6839.14	2584.97	13961.9
137.1\807	0	0	0	0	5529.62	0	0	0	0	0	5073.75	0	3885.99	0	6710.71
152.1\807	0	0	0	0	9805.42	496.533	0	27069.6	0	0	55769.4	0	36804.6	393.415	32602.6
153.1\807	0	0	2402.29	0	423.342	0	2060.26	9426.18	0	0	5243.69	0	5400.87	0	155.612
58\938	17205.7	29682.5	86870.4	22669.2	450031	0	16842.9	34742.8	24854.1	24854.1	0	0	0	0	0
45\941	0	0	0	0	71012.8	0	0	78466.7	0	0	0	0	0	0	0
59\941	0	0	0	0	126860	0	0	62836.4	0	0	0	0	0	0	0
60\941	1707.14	0	2208.5	0	7584.35	0	0	7203.64	0	0	0	0	0	0	0
61\941	0	0	23506.9	0	5345.43	0	0	3601.43	0	0	0	0	0	0	0
72.1\941	0	0	0	0	5112.92	0	0	6534.36	0	0	0	0	0	0	0
73.1\941	0	0	0	0	1.11234e+06	0	0	1.54261e+06	0	0	0	0	0	0	0
74.1\941	0	0	0	0	104134	0	0	133819	0	0	0	0	0	0	0
75\941	0	0	9281.2	0	55349.9	0	0	74851.1	0	0	0	0	0	0	0
85\941	3135.32	0	10258.3	0	46595.3	1511.96	965.301	9746.17	0	0	0	0	0	0	0
87.1\941	14385.4	0	16812.8	0	9855.82	0	0	16279.9	0	0	0	0	0	0	0
115\941	98212.9	193623	9013.98	0	3839.39	0	109686	7707.41	0	0	0	90838.7	0	0	0
117\941	958559	21525	1.10312e+06	0	25159	239360	34763.7	46773.1	8145.18	0	0	0	0	0	0
118\941	83818.7	15790.2	102992	0	904.549	19322.2	0	10761	0	0	0	0	0	0	0
119\941	73086.4	134675	0	0	5182.76	0	74169	6309.88	0	0	0	63972.6	0	0	0
131\941	0	99994.4	0	0	15880.1	0	0	20009.6	0	0	0	34398.5	0	0	0
132\941	11800.9	23217.3	1499.49	0	3403.99	0	13813.9	8663.98	0	0	0	9916.12	0	0	0
133\941	71270.3	132414	0	0	35957.7	0	75083.1	28410.5	0	0	0	0	0	0	0
134\941	0	22133.6	0	0	10147.1	0	0	0	852.397	0	0	0	0	0	0
147\941	0	0	0	0	314526	0	0	444802	0	0	0	0	0	0	0
148\941	0	0	0	0	53239.5	0	0	66343.6	0	0	0	0	0	0	0
149\941	0	0	0	0	21467.5	0	0	37273.5	0	0	0	0	0	0	0
150\941	0	0	550.389	0	2759.17	0	0	6778.09	561.094	0	0	0	0	0	0
154\941	0	0	0	0	3611.09	0	0	6034.72	848.239	0	0	0	0	0	0
155\941	0	13592.8	10582.1	0	0	0	0	24906.2	4068.19	0	0	0	0	0	0
163\941	28207.2	52383.1	2636.78	0	0	0	29281.4	18793.5	0	0	0	26973.6	0	0	0
165\941	44977.9	43985.4	0	0	3753.22	0	41148.7	8168.96	0	0	0	39900.1	0	13697.9	0
177\941	125426	245655	0	0	13640.1	0	135172	18888.5	0	0	0	113133	0	0	0
178\941	0	0	1005.49	0	630.318	0	0	4885.92	0	0	0	0	0	0	0
179\941	0	0	0	0	20639.9	0	0	26560.8	0	0	0	0	0	0	0
180\941	26093.5	30119.7	0	0	3168.45	0	23494.7	4041.39	0	0	0	23353.3	0	0	0
183\941	0	0	0	0	607.176	0	0	2765.18	0	0	0	0	0	0	0
189\941	65432.1	124359	0	0	4868.39	0	72107.5	6674.66	0	0	0	58586.3	0	0	0
191\941	0	38123.3	0	0	49964.5	0	0	64954.9	0	0	0	51470.9	0	0	0
192\941	0	0	0	0	10013.7	0	0	18707.2	0	0	0	0	0	0	0
193\941	0	0	0	0	57632.1	0	0	70509.6	0	0	0	0	0	0	0
194\941	0	0	0	0	10785.2	0	0	10104.1	0	0	0	0	0	0	0
195\941	0	0	0	0	6928	0	0	6714.31	0	0	0	0	0	0	0
203\941	0	0	0	0	5351.82	0	0	6569.04	0	0	0	0	0	0	0
205\941	1.80092e+06	3.41878e+06	0	0	17888.6	0	1.93709e+06	17249.2	0	0	0	1.61531e+06	0	0	0
206\941	0	0	0	0	4678.55	0	0	4341.53	0	0	0	0	0	0	0
207\941	0	50209	0	0	111363	0	0	159606	0	0	0	0	0	0	0
208\941	0	0	0	0	27635.3	0	0	31303.2	0	0	0	0	0	0	0
209\941	0	0	0	0	15997	0	0	23107.7	0	0	0	0	0	0	0
219\941	0	0	0	0	3725.94	0	0	1608.39	0	0	0	0	0	0	0
222.9\941	0	0	0	0	25175.4	785.259	0	25273.7	0	0	0	0	0	0	0
223.9\941	0	0	1099.5	0	8605.78	0	0	11811.8	0	0	0	0	0	0	0
224.9\941	0	0	0	0	8383.77	0	0	4516.15	2284.58	0	0	0	0	0	0
234.9\941	0	0	0	0	5561.27	0	0	13824	0	0	0	0	0	0	0
235.9\941	0	0	0	0	4391.44	0	0	4089.02	0	0	0	0	0	0	0
236.9\941	0	0	0	0	27343.1	0	0	35818.5	0	0	0	0	0	0	0
237.9\941	0	0	0	0	0	0	0	8114.13	0	0	0	0	0	0	0
238.9\941	0	0	3261.61	0	10239.6	0	0	15871.9	0	0	0	0	0	0	0
239.9\941	0	0	0	0	2633.84	0	0	2335.91	0	0	0	0	0	0	0
240.9\941	0	0	1017.06	0	2816.82	0	0	3167.66	0	0	0	0	0	0	0
249\941	0	0	0	0	34581	0	0	55794.9	0	0	0	0	0	0	0
250\941	0	0	0	0	14044.1	0	0	18676.1	0	0	0	0	0	0	0
250.9\941	0	0	0	0	73209	0	0	121532	0	0	0	0	0	0	0
251.9\941	0	0	0	0	18265.3	0	0	25618.4	0	0	0	0	0	0	0
252.9\941	0	0	0	0	26581.4	0	0	40541.6	0	0	0	0	0	0	0
263\941	0	0	0	0	9968.59	0	0	16306	0	0	0	0	0	0	0
265\941	0	0	0	0	18038.4	0	0	22907.3	0	0	0	0	0	0	0
266\941	0	0	0	0	4705.81	0	0	6729.66	1001.36	0	0	0	0	0	0
267\941	0	0	0	83057.8	64805.6	0	0	75027.3	403619	44641.9	0	0	0	120248	0
278.9\941	0	0	387.526	0	1628.87	0	0	2590.37	3681.56	0	0	0	0	0	0
292.9\941	0	0	0	0	6207.47	0	0	7246.84	0	0	0	0	0	0	0
294.9\941	0	0	0	0	52729	393.213	459.108	68164	0	0	0	0	0	0	0
295.9\941	0	0	0	0	23304.8	403.803	324.572	15097.4	0	0	0	0	0	0	0
296.9\941	0	0	0	0	16870.1	0	0	18186	632.429	0	0	0	0	0	0
297.9\941	0	0	0	0	6.66795	0	0	4464	0	0	0	0	0	0	0
121\960	34998	88688.7	518.602	0	0	2515.1	43237	2412.55	0	0	11765	29188	0	0	0
221\998	0	0	0	175170	24542.8	32494.9	0	15083.5	60230.8	0	0	0	0	0	0
180.1\1074	0	0	0	0	0	0	0	0	8958.4	0	0	0	0	0	0
145.1\1077	0	0	0	0	19658.4	0	0	11809.2	11287.1	0	0	0	0	0	0
205\1077	0	0	0	0	31524.2	0	0	10518.9	0	0	0	0	0	0	0
45\1078	0	0	0	0	165322	0	0	66873.9	329860	71166	0	0	0	0	6207.05
59\1078	0	0	0	0	474400	0	0	59102.6	271468	58365.7	0	0	0	0	4815.25
72.1\1078	0	0	2460.07	0	31806.9	0	0	5998.22	33742	9582.82	0	0	0	0	1263.01
73.1\1078	0	0	0	0	2.5633e+06	0	0	1.49988e+06	6.96859e+06	1.46355e+06	0	0	0	0	148616
74.1\1078	0	0	0	0	217050	0	0	127053	592128	125457	0	0	0	0	10480.2
75.1\1078	0	0	0	0	107462	0	0	64613.1	293114	66759.8	0	0	0	0	8677.63
87.1\1078	0	0	0	0	25648.2	0	0	13228.4	57107.6	14772.8	0	0	0	0	4054.4
117\1078	0	0	0	0	48714.4	0	0	29994.9	130715	28431.6	0	0	0	0	3122.64
131\1078	0	0	0	0	70679.7	0	0	33804.4	184806	40168.6	0	0	0	0	1324.34
132\1078	0	0	0	0	10191.6	0	0	6826.42	28829.3	4295.51	0	0	0	0	0
133\1078	0	0	0	0	89385.2	0	0	49222.2	233862	56520.6	0	0	0	0	5010.43
147\1078	0	0	0	0	1.63255e+06	0	0	929076	4.12694e+06	980754	0	0	0	0	82736.3
148\1078	0	0	0	0	259316	0	0	143328	649088	150269	0	0	0	0	4212.28
149\1078	0	0	0	0	134782	0	0	74950.5	341214	85179	0	0	0	0	11106.1
150\1078	0	0	0	0	11599.9	0	0	3050.39	32153.9	4342.71	0	0	0	0	0
189\1078	0	0	0	0	25362.1	0	0	15863.1	52087.6	11211.7	0	0	0	0	2889.77
191\1078	0	0	0	0	80791.5	0	0	43791.6	210727	47998.5	0	0	0	0	91.6066
221.1\1078	0	0	0	44618.2	344698	0	0	186654	845922	203793	0	0	0	0	16043.2
222.1\1078	0	0	0	0	84610.4	0	0	41891	190338	42718.4	0	0	0	0	6367.36
223\1078	0	0	0	0	51787.7	17291.8	0	28749.1	142812	36767.9	34706.9	0	0	0	1701.01
249\1078	0	0	0	0	93553.6	0	0	50572.7	224981	52965.2	0	0	0	0	6527.84
251\1078	0	0	0	0	92229	0	0	51426	222494	54718	0	0	0	0	8266.37
265\1078	0	0	0	0	95310.9	0	0	55999.8	232048	54789	0	0	0	0	0
266\1078	0	0	0	0	27166.4	0	0	13883.1	60977.8	14730	0	0	0	0	0
281\1078	0	0	0	0	3.14754e+06	0	0	1.78132e+06	7.72374e+06	1.85881e+06	0	0	0	0	100362
282\1078	0	0	0	0	893328	0	0	514023	2.21096e+06	534903	0	0	0	0	20470.1
283\1078	0	0	0	0	568577	0	0	320474	1.39415e+06	341009	0	0	0	0	23688.8
284\1078	0	0	0	0	116414	0	0	58899.2	278468	67085.6	0	0	0	0	8895.1
285\1078	0	0	0	0	39792.7	0	0	15646.5	91127.2	24042	0	0	0	0	3916.14
294.9\1078	0	0	0	0	62371.5	0	0	33821.4	147279	34104.9	0	0	0	0	6222.44
296.9\1078	0	0	0	0	50750.5	0	0	25201.3	120411	25046.2	0	0	0	0	1253.73
297.9\1078	0	0	0	0	18372.3	0	0	6966.83	28628.5	7602.2	0	0	0	0	794.813
298.9\1078	0	0	0	0	15389.4	0	0	6415.16	30377	8257.78	0	0	0	0	26.3859
221.1\1199	0	0	0	0	453615	0	0	75324.5	508738	143253	0	0	33330.1	0	202712
222.1\1199	0	0	0	0	105992	0	0	21741.5	115661	30438.6	0	0	7818.13	0	46337.5
207\2027	0	0	748002	0	0	0	0	0	0	0	0	0	0	0	293596
