# Supplementary material for: Monitoring of Bactericidal Effects of Silver Nanoparticles Based on Protein Signatures and VOC Emissions from Escherichia coli and Selected Salivary Bacteria
Source: J Clin Med. 2019 Nov 19;8(11):2024. doi: 10.3390/jcm8112024 (PMC6912796; doi:10.3390/jcm8112024)
Supplement: Supplementary file 1 [file jcm-08-02024-s001.zip › Supplementary Materials/MALDI-TOF-MS ions database.xlsx]

## Sheet: Planilha1
m/z	KO C0	KO C12 t0	KO C12 t1	KO C12 t4	KO C12 t12	KO C50 t0	KO C50 t1	KO C50 t4	KO C50 t12	EC C0	EC C12 t0	EC C12 t1	EC C12 t4	EC C12 t12	EC C50 t0	EC C50 t1	EC C50 t4	EC C50 t12	SS C0	SS C12 t0	SS C12 t1	SS C12 t4	SS C12 t12	SS C50 t0	SS C50 t1	SS C50 t4	SS C50 t12
3013	0	0	0	0	0	0	0	0	0	0	0	0	0	0	0	0	0	0	0	0	0	0	0	0	0	6145	0
3014	0	0	0	0	0	0	0	0	0	0	0	0	0	0	0	0	0	0	0	0	0	0	0	0	0	0	23261
3019	0	0	0	0	0	0	0	0	0	0	0	0	0	0	0	0	0	0	64253	0	353	0	0	0	0	0	4831
3021	0	0	0	0	0	0	0	0	0	0	0	0	0	0	0	0	0	0	62249	0	0	0	4691	0	0	0	0
3025	0	0	0	0	0	0	0	0	0	0	0	0	0	0	0	0	0	0	0	0	0	0	0	0	0	13476	0
3032	0	0	0	0	0	0	0	0	0	0	0	0	0	0	0	0	0	0	0	0	0	0	1123	0	0	0	0
3033	0	0	0	0	0	0	0	0	0	0	0	0	0	0	0	0	0	0	0	0	0	0	0	0	0	0	21271
3038	0	0	0	0	0	0	0	0	0	0	0	0	0	0	0	0	0	0	0	0	0	0	14219	0	0	0	0
3041	0	0	0	0	0	0	0	0	0	0	0	0	0	0	0	0	0	0	0	0	0	0	0	0	0	0	941
3055	0	0	0	0	0	0	0	0	0	0	0	0	0	0	0	0	0	0	0	0	0	0	0	0	0	0	24429
3068	0	0	0	0	0	0	0	18756	0	0	0	0	0	0	0	0	0	0	0	0	0	0	0	0	0	0	0
3118	0	0	0	0	0	0	0	0	0	0	0	0	0	0	0	0	0	23643	0	0	0	0	0	0	0	0	0
3122	0	0	0	0	0	0	0	0	0	0	0	0	0	0	7945	0	0	0	0	0	0	0	0	0	0	0	0
3124	0	0	0	0	0	0	0	0	0	0	0	0	0	0	0	0	8111	0	0	0	0	0	0	0	0	0	0
3126	0	0	0	0	0	0	0	0	0	0	0	0	0	0	1263	0	0	81672	0	0	0	0	0	0	0	0	0
3127	0	0	1264	0	0	0	0	0	0	15528	0	0	64485	27694	0	0	0	0	0	0	0	0	0	0	0	0	0
3128	0	5823	0	0	0	0	0	0	0	0	6169	0	0	0	0	0	1227	0	0	0	0	0	0	0	0	0	0
3130	188431	0	0	0	0	0	0	0	0	0	0	0	0	0	0	0	0	0	0	0	0	0	0	0	0	0	0
3132	0	0	0	0	0	0	0	0	0	0	473	0	0	0	0	0	0	0	0	0	0	0	0	0	0	0	0
3146	0	0	0	0	0	0	0	0	0	0	3587	0	9239	0	0	0	0	0	0	0	0	0	0	0	0	0	0
3147	0	0	0	0	0	0	0	0	0	0	0	0	0	0	4147	0	0	36846	0	0	0	0	0	0	0	0	0
3149	0	0	0	0	0	0	0	0	0	0	2383	0	0	0	0	0	0	0	0	0	0	0	0	0	0	0	0
3151	0	0	0	0	0	0	0	0	0	0	0	0	1397	7672	24	0	0	0	0	0	0	0	0	0	0	0	0
3155	0	0	0	0	0	0	0	0	0	0	2453	0	0	0	0	0	0	0	0	0	0	0	0	0	0	0	0
3156	0	0	0	0	0	0	0	0	0	0	0	0	0	0	8979	0	0	0	0	0	0	0	0	0	0	0	0
3157	0	0	0	0	0	0	0	0	0	189482	0	0	0	0	0	0	0	46194	0	0	0	0	0	0	0	0	0
3158	0	0	0	0	0	0	0	0	0	0	0	0	33142	1932	0	0	0	0	0	0	0	0	0	0	0	0	0
3159	0	0	0	0	0	0	0	0	0	0	433	0	0	0	0	0	0	0	0	0	0	0	0	0	0	0	0
3167	0	0	0	0	0	0	0	0	0	0	0	0	0	0	0	0	0	0	37912	0	0	0	0	0	0	0	0
3176	0	0	0	0	0	0	0	0	0	3225	0	0	0	0	0	0	0	0	21519	0	0	0	0	0	0	0	0
3183	0	0	0	0	0	0	0	0	0	0	0	0	0	0	0	0	0	0	48843	0	0	0	0	0	0	0	0
3188	0	0	0	0	0	0	0	0	0	0	0	0	0	0	0	0	0	0	27288	0	0	0	0	0	0	0	0
3195	0	0	0	0	0	0	0	0	0	0	0	0	0	0	0	0	0	0	19444	0	0	0	0	0	0	0	0
3204	0	0	0	0	0	0	0	0	0	73613	0	0	0	0	0	0	0	0	32811	0	0	0	0	0	0	0	0
3211	0	0	0	0	0	0	0	0	0	0	0	0	0	0	0	0	0	0	0	0	0	3436	0	0	0	0	0
3212	0	0	0	0	0	0	0	0	0	0	0	0	0	0	0	0	0	0	0	0	6844	0	0	0	0	0	0
3213	0	0	0	0	0	0	0	0	0	0	0	0	0	0	0	0	0	0	46527	0	0	0	0	0	0	0	0
3215	0	0	0	0	0	0	0	0	0	0	0	0	0	0	0	0	0	0	0	0	0	0	0	0	0	4186	0
3216	0	0	0	0	0	0	0	0	0	0	0	0	0	0	0	0	0	0	0	197	275	1693	0	0	0	0	0
3221	0	0	0	0	0	0	0	0	0	0	0	0	0	0	0	0	0	0	0	4247	0	0	0	0	0	0	0
3222	0	0	0	0	0	0	0	0	0	0	0	0	0	0	0	0	0	0	0	0	4333	0	0	0	0	25825	0
3223	0	0	0	0	0	0	0	0	0	0	0	0	0	0	0	0	0	0	112516	0	0	0	0	0	0	0	0
3225	0	0	0	0	0	0	0	0	0	0	0	0	0	0	0	0	0	0	0	9383	7755	7912	53323	3299	59418	0	0
3227	0	0	0	0	0	0	0	0	0	0	0	0	0	0	0	0	0	0	0	0	0	0	0	0	0	4696	0
3277	0	0	0	0	0	0	0	0	0	0	0	0	0	0	0	0	0	0	0	0	0	0	0	0	981	0	0
3278	0	0	0	0	0	0	0	0	0	0	0	0	0	0	0	0	0	0	0	0	0	32	0	0	0	0	0
3279	0	0	0	0	0	0	0	0	0	0	0	0	0	0	0	0	0	0	2551	0	0	0	0	0	0	0	0
3284	0	0	0	0	0	0	0	0	0	0	0	0	0	0	0	0	0	0	47255	0	0	0	0	0	0	0	0
3286	0	0	0	0	0	0	0	0	0	0	0	0	0	0	0	0	0	0	0	0	0	9143	0	0	0	0	0
3288	0	0	0	0	0	0	0	0	0	0	0	0	0	0	0	0	0	0	0	0	0	0	0	0	2267	0	0
3287	0	0	0	0	0	0	0	0	0	0	0	0	0	0	0	0	0	0	0	0	3985	0	0	0	0	0	0
3289	0	0	0	0	0	0	0	0	0	0	0	0	0	0	0	0	0	0	0	3232	0	0	0	0	0	0	0
3293	0	0	0	0	0	0	0	0	0	0	0	0	0	0	0	0	0	0	0	0	1523	0	0	0	0	0	0
3306	0	0	0	0	0	0	0	0	0	0	0	0	0	0	0	0	0	0	0	0	2432	0	0	0	0	0	0
3310	0	0	0	0	0	0	0	0	0	0	0	0	0	0	0	0	0	0	0	0	0	0	0	0	0	12348	0
3345	0	0	0	0	0	0	0	0	0	0	0	0	0	0	0	0	0	0	0	364	0	0	0	0	0	0	0
3353	0	0	0	0	0	0	0	0	0	0	0	0	0	0	0	0	0	0	0	0	0	0	0	0	0	0	259
3354	0	0	0	0	0	0	0	0	0	0	0	0	0	0	0	0	0	0	46272	0	3218	26525	0	0	98898	0	0
3355	0	0	0	0	0	0	0	0	0	0	0	0	0	0	0	0	0	0	0	2799	0	0	98173	0	0	0	0
3356	0	0	0	0	0	0	0	0	0	0	0	0	0	0	0	0	0	0	0	0	0	0	0	0	0	155748	0
3358	0	0	0	0	0	0	0	0	0	0	0	0	0	0	0	0	0	0	0	0	0	0	0	0	0	0	14223
3367	0	0	0	0	0	0	0	0	0	0	0	0	0	0	0	0	0	0	0	0	0	22	0	0	0	0	0
3368	0	0	0	0	0	0	0	0	0	0	0	0	0	0	0	0	0	0	0	0	3132	0	0	0	0	0	0
3370	0	0	0	0	0	0	0	0	0	0	0	0	0	0	0	0	0	0	0	0	0	0	21326	0	0	0	0
3372	0	0	0	0	0	0	0	0	0	0	0	0	0	0	0	0	0	0	0	0	0	0	0	0	0	0	18899
3373	0	0	0	0	0	0	0	0	0	0	0	0	0	0	0	0	0	0	0	0	335	276	0	0	0	0	0
3374	0	0	0	0	0	0	0	0	0	0	0	0	0	0	0	0	0	0	0	2875	0	0	0	0	725	0	0
3376	0	0	0	0	0	0	0	0	0	0	0	0	0	0	0	0	0	0	0	0	0	0	0	0	0	11744	0
3382	0	0	0	0	0	0	0	0	0	0	0	0	0	0	0	0	0	0	0	0	0	0	0	0	7538	0	0
3384	0	0	0	0	0	0	0	0	0	0	0	0	0	0	0	0	0	0	0	0	0	0	0	0	0	772	0
3385	0	0	0	0	0	0	0	0	0	0	0	0	0	0	0	0	0	0	0	0	2391	0	0	0	0	0	0
3387	0	0	0	0	0	0	0	0	0	0	0	0	0	0	0	0	0	0	0	0	0	0	0	0	5426	0	0
3388	0	0	0	0	0	0	0	0	0	0	0	0	0	0	0	0	0	0	0	0	0	254	0	0	0	0	0
3392	0	0	0	0	0	0	0	0	0	0	0	0	0	0	0	0	0	0	0	0	0	0	0	0	0	1328	0
3393	0	0	0	0	0	0	0	0	0	0	0	0	0	0	0	0	0	0	0	0	1776	2134	0	0	0	0	0
3397	0	0	0	0	0	0	0	0	0	0	0	0	0	0	0	0	0	0	0	0	186	0	0	0	0	0	0
3399	0	0	0	0	0	0	0	0	0	0	0	0	0	0	0	0	0	0	0	0	0	0	0	2579	0	0	0
3400	0	0	0	0	0	0	0	0	0	0	0	0	0	0	0	0	0	0	0	35	0	0	0	0	0	0	0
3401	0	0	0	0	0	0	0	0	0	0	0	0	0	0	0	0	0	0	0	0	169	0	986	0	0	0	0
3402	0	0	0	0	0	0	0	0	0	0	0	0	0	0	0	0	0	0	0	0	0	2786	0	0	0	0	0
3403	0	0	0	0	0	0	0	0	0	0	0	0	0	0	0	0	0	0	23738	0	0	0	0	0	0	0	0
3404	0	0	0	0	0	0	0	0	0	0	0	0	0	0	0	0	0	0	0	0	0	0	0	2186	0	2776	0
3406	0	0	0	0	0	0	0	0	0	0	0	0	0	0	0	0	0	0	0	5148	0	0	0	0	0	0	0
3407	0	0	0	0	0	0	0	0	0	0	0	0	0	0	0	0	0	0	0	0	6315	8128	24259	0	0	0	0
3408	0	0	0	0	0	0	0	0	0	0	0	0	0	0	0	0	0	0	0	0	0	0	0	0	59876	0	0
3409	0	0	0	0	0	0	0	0	0	0	0	0	0	0	0	0	0	0	48649	0	0	0	0	0	0	29687	0
3410	0	0	0	0	0	0	0	0	0	0	0	0	0	0	0	0	0	0	0	0	0	0	15526	0	0	0	0
3413	0	0	0	0	0	0	0	0	0	0	0	0	0	0	0	0	0	0	0	1861	0	0	0	0	0	0	0
3417	0	0	0	0	0	0	0	0	0	0	0	0	0	0	0	0	0	0	0	0	2177	0	0	0	0	0	0
3418	0	0	0	0	0	0	0	0	0	0	0	0	0	0	0	0	0	0	0	0	0	0	0	0	5676	0	0
3574	0	0	0	0	0	0	0	0	0	0	2379	0	0	0	0	0	0	0	0	0	0	0	0	0	0	0	0
3576	0	0	0	0	0	0	0	0	0	0	0	0	0	0	0	0	0	1454	0	0	0	0	0	0	0	0	0
3578	0	0	0	0	0	0	0	0	0	0	0	0	0	179	19556	0	0	0	0	0	0	0	0	0	0	0	0
3579	0	0	0	0	0	0	0	0	0	0	0	0	57397	0	0	0	0	0	0	0	0	0	0	0	0	0	0
3580	11547	0	0	0	0	0	0	0	0	14959	0	0	0	0	0	0	2929	0	0	0	0	0	0	0	0	0	0
3581	0	0	0	0	0	0	0	0	0	0	988	0	0	0	0	0	0	1559	0	0	0	0	0	0	0	0	0
3582	0	0	0	0	0	0	0	0	0	0	0	0	0	8926	0	0	0	0	0	0	0	0	0	0	0	0	0
3586	0	0	0	0	0	0	0	0	0	0	0	0	0	0	0	0	0	0	18462	0	0	0	0	0	0	0	0
3590	0	0	0	0	0	0	0	0	0	0	0	0	0	0	0	0	0	0	0	0	0	0	0	0	0	0	15493
3596	0	0	0	0	0	0	0	0	0	0	0	0	0	0	0	0	0	0	0	0	0	0	0	0	0	0	219
3609	0	0	0	0	0	0	0	0	0	0	0	0	0	0	0	0	0	0	0	0	0	0	0	0	0	0	1769
3614	0	0	0	0	0	0	0	0	0	0	0	0	0	0	0	0	0	0	56191	0	0	0	0	0	0	0	0
3615	0	0	0	0	0	0	0	0	0	0	0	0	0	0	0	0	0	0	0	0	0	0	0	0	0	0	19758
3617	0	0	0	0	0	0	0	0	0	0	0	0	0	0	0	0	0	0	0	0	0	0	2847	0	0	0	0
3624	0	0	0	0	0	0	0	0	0	0	0	0	0	0	0	0	0	0	0	0	0	0	0	0	0	0	12854
3623	266	0	0	0	0	0	0	0	0	0	0	0	0	0	0	0	0	0	0	0	0	0	0	0	0	0	0
3625	0	0	0	0	0	0	0	0	0	0	0	0	0	0	4199	0	0	0	0	0	0	0	0	0	0	0	0
3628	15747	0	0	0	0	0	0	0	0	0	0	0	0	0	0	0	23841	0	0	0	0	0	0	0	0	0	295
3629	0	0	0	0	0	0	0	0	0	0	0	0	0	0	0	0	0	2787	0	0	0	0	0	0	0	0	0
3631	0	0	0	0	0	0	0	0	0	0	0	0	0	0	4266	0	0	0	0	0	0	0	0	0	0	0	0
3634	0	0	0	0	0	0	0	0	0	0	0	4467	0	0	0	0	0	0	0	0	0	0	0	0	0	0	0
3635	0	0	0	0	0	0	0	0	0	0	3414	0	0	0	6283	4813	0	0	0	0	0	0	0	0	0	0	0
3636	0	0	0	0	0	0	0	0	0	0	0	0	0	0	0	0	0	3558	0	0	0	0	0	0	0	0	0
3637	0	0	0	0	0	0	0	0	0	28547	0	0	3839	0	0	0	73242	0	0	0	0	0	0	0	0	0	0
3638	0	0	0	0	0	0	0	0	0	0	0	0	0	0	582	0	0	0	0	0	0	0	0	0	0	0	0
3639	0	0	0	0	0	0	0	0	0	0	6915	0	0	2287	0	0	0	0	0	0	0	0	0	0	0	0	0
3640	0	0	0	0	0	0	0	0	0	0	0	0	0	0	0	5354	0	0	0	0	0	0	0	0	0	0	0
3641	18486	0	0	0	0	0	0	0	0	0	0	0	0	0	0	0	0	0	0	0	0	0	0	0	0	0	0
3642	0	0	0	0	0	0	0	0	0	0	0	0	0	0	0	0	0	0	0	0	0	0	0	0	0	0	131
3647	9787	0	0	0	0	0	0	0	0	0	0	0	0	0	0	0	0	0	0	0	0	0	0	0	0	0	0
3652	0	0	0	0	0	0	0	0	0	0	0	0	0	0	0	0	0	0	0	0	0	0	0	0	0	0	2741
3656	0	0	0	0	0	0	0	0	0	0	0	0	0	0	0	0	0	0	0	0	0	0	0	0	0	0	16947
3660	0	0	1733	0	0	0	0	0	17394	0	0	0	0	0	0	0	0	0	0	0	0	0	0	0	0	0	0
3661	0	0	0	0	0	0	0	13218	0	0	0	0	0	0	0	0	0	0	0	0	0	0	0	0	0	0	0
3662	117166	0	0	0	0	15851	119	0	0	0	0	0	0	0	0	0	0	0	0	0	0	0	0	0	0	0	0
3663	0	0	0	1771	32264	0	0	0	0	0	0	0	0	0	0	0	1672	0	0	0	0	0	0	0	0	0	0
3664	0	6511	0	0	0	0	0	0	0	0	0	0	0	0	0	0	0	0	0	0	0	0	0	0	0	0	0
3665	0	0	3388	0	0	0	0	0	0	0	0	0	0	0	0	0	0	0	0	0	0	0	0	0	0	0	0
3670	0	0	0	0	0	0	0	0	0	0	0	0	0	0	0	0	1338	0	0	0	0	0	0	0	0	0	0
3761	0	0	0	0	0	0	0	0	0	0	0	0	0	0	0	0	0	0	0	0	0	0	0	0	0	145229	0
3787	0	0	0	0	0	0	0	0	0	0	0	0	0	0	0	0	0	0	0	0	0	0	0	0	0	6823	0
3673	0	0	0	0	0	0	0	0	0	0	9168	0	0	6538	0	0	0	137297	0	0	0	0	0	0	0	0	0
3674	0	0	0	0	0	0	0	0	0	0	0	0	0	0	0	0	8479	0	0	0	0	0	0	0	0	0	0
3675	0	0	0	0	0	0	0	0	0	0	0	0	6352	0	18362	0	0	0	0	0	0	0	0	0	0	0	0
3678	0	0	0	0	0	0	0	0	0	0	0	0	0	0	0	0	1945	0	0	0	0	0	0	0	0	0	0
3750	0	0	0	0	0	0	0	0	0	0	0	0	0	0	0	0	0	0	0	2567	0	0	0	0	0	0	0
3755	0	0	0	0	0	0	0	0	0	0	0	0	0	0	0	0	0	0	0	0	0	0	62841	0	0	0	0
3756	0	0	0	0	0	0	0	0	0	0	0	0	0	0	0	0	0	0	0	0	0	0	0	0	479	0	0
3757	0	0	0	0	0	0	0	0	0	0	0	0	0	0	0	0	0	0	0	0	8497	0	0	0	0	0	0
3758	0	0	0	0	0	0	0	0	0	0	0	0	0	0	0	0	0	0	0	4678	0	0	0	0	0	0	0
3781	0	0	0	0	0	0	0	0	0	0	0	0	0	0	0	0	0	0	0	0	0	0	0	0	135	0	0
3785	0	0	0	0	0	0	0	0	0	0	0	0	0	0	0	0	0	0	0	0	0	0	11575	0	0	0	0
3796	0	0	0	0	0	0	0	0	0	0	0	0	0	0	0	0	0	0	0	0	0	0	43766	3336	0	0	0
3798	0	0	0	0	0	0	0	0	0	0	0	0	0	0	0	0	0	0	0	0	0	0	0	0	0	0	18138
3896	0	0	0	0	0	0	0	0	0	0	0	0	0	0	0	0	0	0	0	0	0	0	0	0	0	19557	0
3925	0	0	0	0	0	0	0	0	0	0	0	0	12359	0	0	0	0	0	0	0	0	0	0	0	0	0	0
3927	0	0	0	0	0	0	0	0	0	44424	0	0	0	0	0	0	0	0	0	0	0	0	0	0	0	0	0
3934	0	0	0	0	0	0	0	0	0	0	0	0	9339	0	0	0	0	0	0	0	0	0	0	0	0	0	0
3935	0	0	0	0	0	0	0	0	0	3572	0	0	0	0	0	0	0	0	0	0	0	0	0	0	0	0	0
3939	0	0	0	0	0	0	0	0	0	4297	0	0	17593	0	0	0	0	0	0	0	0	0	0	0	0	0	0
3951	16141	0	0	0	0	0	0	0	0	0	0	0	0	0	0	0	0	0	0	0	0	0	0	0	0	0	0
4033	0	0	0	0	0	0	0	0	0	0	0	0	0	0	0	0	0	0	0	2825	0	0	0	0	0	0	0
4035	0	0	0	0	0	0	0	0	0	0	0	0	0	0	0	0	0	0	0	0	2956	0	0	0	0	0	0
4043	0	0	0	0	0	0	0	0	0	0	0	0	0	0	0	0	0	0	13293	0	0	0	0	0	0	0	0
4045	0	0	0	0	0	0	0	0	0	0	0	0	0	0	0	0	0	0	0	0	171	11912	0	0	0	0	0
4044	0	0	0	0	0	0	0	0	0	0	0	0	0	0	0	0	0	0	0	0	0	0	0	0	66326	0	0
4046	0	0	0	0	0	0	0	0	0	0	0	0	0	0	0	0	0	0	0	18974	0	0	0	0	0	0	0
4047	0	0	0	0	0	0	0	0	0	0	0	0	0	0	0	0	0	0	0	0	0	0	0	0	0	12174	0
4052	0	0	0	0	0	0	0	0	0	0	0	0	0	0	0	0	0	0	36872	0	0	0	0	0	0	0	0
4055	0	0	0	0	0	0	0	0	0	0	0	0	0	0	0	0	0	0	0	0	0	2899	0	0	0	0	0
4057	0	0	0	0	0	0	0	0	0	0	0	0	0	0	0	0	0	0	0	0	267	0	0	0	0	0	0
4061	0	0	0	0	0	0	0	0	0	0	0	0	0	0	0	0	0	0	27599	0	0	0	0	0	5748	0	0
4063	0	0	0	0	0	0	0	0	0	0	0	0	0	0	0	0	0	0	0	0	0	2426	0	0	0	0	0
4064	0	0	0	0	0	0	0	0	0	0	0	0	0	0	0	0	0	0	0	0	2786	0	0	0	0	1288	0
4066	0	0	0	0	0	0	0	0	0	0	0	0	0	0	0	0	0	0	0	11779	0	0	0	0	0	0	0
4067	0	0	0	0	0	0	0	0	0	0	0	0	0	0	0	0	0	0	0	0	5347	0	0	0	14171	0	0
4068	0	0	0	0	0	0	0	0	0	0	0	0	0	0	0	0	0	0	42521	0	0	239	0	0	0	0	0
4071	0	0	0	0	0	0	0	0	0	0	0	0	0	0	0	0	0	0	0	0	0	0	0	0	0	2326	0
4074	0	0	0	0	0	0	0	0	0	0	0	0	0	0	0	0	0	0	19135	0	0	0	0	0	5951	0	0
4124	0	0	0	9484	0	0	0	0	0	0	0	0	0	0	0	0	0	0	0	0	0	0	0	0	0	0	0
4138	67381	0	0	0	0	0	0	0	0	0	0	0	0	0	0	0	0	0	0	0	0	0	0	0	0	0	0
4139	0	8428	0	0	0	0	0	0	0	0	0	0	0	0	0	0	0	0	0	0	0	0	0	0	0	0	0
4142	0	0	0	1117	0	0	0	0	0	0	0	0	0	0	0	0	0	0	0	0	0	0	0	0	0	0	0
4148	0	0	0	4235	0	0	0	0	0	0	0	0	0	0	0	0	0	0	0	0	0	0	0	0	0	0	0
4149	0	2677	0	0	0	0	0	0	0	0	0	0	0	0	0	0	0	0	0	0	0	0	0	0	0	0	0
4160	0	3981	0	0	0	0	0	0	0	0	0	0	0	0	0	0	0	0	0	0	0	0	0	0	0	0	0
4165	0	0	0	2813	0	0	0	0	0	0	0	0	0	0	0	0	0	0	0	0	0	0	0	0	0	0	0
4171	0	0	0	0	0	0	0	0	0	0	0	0	0	0	5862	9187	0	0	0	0	0	0	0	0	0	0	0
4172	0	0	0	0	0	0	0	0	0	0	0	0	17965	0	0	0	0	63453	0	0	0	0	0	0	0	0	0
4173	0	0	2811	0	0	0	0	0	0	0	0	0	0	0	0	0	0	0	0	0	0	0	0	0	0	0	0
4174	0	0	0	2535	0	0	0	0	0	0	0	0	0	0	0	0	0	0	0	0	0	0	0	0	0	0	0
4181	0	7892	1939	0	0	0	0	0	0	0	0	3114	55996	9996	0	0	0	0	0	0	0	0	0	0	0	0	0
4182	0	0	0	0	0	0	0	0	0	0	0	0	0	0	32188	33698	0	149425	0	0	0	0	0	0	0	0	0
4183	0	0	0	0	0	0	0	0	0	0	0	0	0	0	0	0	9283	0	0	0	0	0	0	0	0	0	0
4184	0	0	0	14978	0	0	0	0	0	31136	2673	3623	0	0	0	0	0	0	0	0	0	0	0	0	0	0	0
4185	0	0	0	0	0	0	0	0	0	0	0	0	0	1621	0	0	0	0	0	0	0	0	0	0	0	0	0
4187	0	0	3385	0	0	0	0	0	0	0	0	0	0	0	0	0	0	0	0	0	0	0	0	0	0	0	0
4188	0	0	0	0	0	0	0	0	0	0	0	0	0	0	0	0	4366	0	0	0	0	0	0	0	0	0	0
4199	0	0	0	2513	0	0	0	0	0	0	0	0	0	0	0	0	0	0	0	0	0	0	0	0	0	0	0
4206	0	0	0	3884	0	0	0	0	0	0	0	0	0	0	0	0	0	0	0	0	0	0	0	0	0	0	0
4255	0	0	0	0	0	0	0	0	0	0	0	0	0	0	0	0	0	0	0	0	0	0	25664	0	0	0	0
4261	0	0	0	0	0	0	0	0	0	0	0	0	0	0	0	0	0	0	0	0	0	0	0	0	0	0	1471
4271	0	0	0	0	0	0	0	0	0	0	0	0	0	0	0	0	0	0	0	0	0	0	0	0	0	0	17668
4279	14119	0	0	0	0	0	0	0	0	0	0	0	0	0	0	0	0	0	0	0	0	0	0	0	0	0	0
4285	0	0	0	0	0	0	0	0	0	0	0	0	0	0	0	0	0	0	0	0	0	0	0	0	0	0	3397
4287	0	0	0	0	0	0	0	0	0	0	0	0	0	0	0	0	0	0	0	0	476	0	0	0	0	0	0
4288	0	0	0	0	0	0	0	0	0	0	0	0	0	0	0	0	0	0	0	0	0	4178	0	0	0	0	0
4289	2655	0	0	0	0	0	0	0	0	0	0	0	0	0	0	0	0	0	0	0	0	0	0	0	0	0	0
4290	0	0	0	0	0	0	0	0	0	0	0	0	0	0	0	0	0	0	0	0	0	0	0	0	0	0	31371
4292	0	0	0	0	0	0	0	0	0	0	0	0	0	0	0	0	0	0	0	0	0	0	85	0	13879	0	0
4293	0	0	0	0	0	0	0	0	0	0	0	0	0	0	0	0	0	0	2427154	0	322	0	0	6218	0	0	0
4294	0	0	0	0	0	0	0	0	0	0	0	0	0	0	0	0	0	0	0	0	0	9199	0	0	0	0	0
4297	0	0	0	0	0	0	0	0	0	0	0	0	0	0	0	0	0	0	0	0	339	0	0	0	0	61973	0
4299	0	0	0	0	0	0	0	0	0	0	0	0	0	0	0	0	0	0	0	0	0	0	0	0	1799	0	0
4305	0	0	0	0	0	0	0	0	0	0	0	0	0	0	0	0	0	0	0	0	0	0	0	0	0	0	13242
4310	0	0	0	0	0	0	0	0	0	0	0	0	0	0	0	0	0	0	0	0	0	0	0	0	0	0	3844
4311	0	0	0	0	0	0	0	0	0	0	0	0	0	0	0	0	0	0	0	0	0	0	7198	0	0	0	0
4316	0	0	0	0	0	0	0	0	0	0	0	0	0	0	0	0	0	0	0	0	0	0	81915	0	0	0	0
4322	0	0	0	0	0	0	0	0	0	0	0	0	14672	0	0	0	0	0	0	0	0	0	0	0	0	0	0
4326	0	0	0	0	0	0	0	0	0	0	0	0	0	0	0	0	0	0	0	0	0	0	22517	0	0	0	0
4327	0	0	0	0	0	0	0	0	0	0	0	0	0	0	0	0	0	0	0	0	0	0	0	0	0	0	33965
4328	0	0	0	0	0	0	0	0	0	0	0	0	0	26352	0	0	0	0	0	0	0	0	0	0	0	0	0
4331	0	0	0	0	0	0	0	0	0	0	0	0	1424	0	0	0	0	0	0	0	0	0	0	0	0	0	0
4336	0	0	0	0	0	0	0	0	0	0	0	0	0	0	0	0	0	0	0	0	0	0	0	0	0	0	25672
4341	0	0	0	0	0	0	0	0	0	0	0	0	0	0	462	0	0	0	0	0	0	0	0	0	0	0	0
4344	0	0	0	0	0	0	0	0	0	0	0	0	0	0	0	0	0	0	0	0	0	0	56734	0	0	0	0
4345	0	0	0	0	0	0	0	0	0	0	0	0	0	0	0	0	0	0	0	0	0	0	0	0	0	0	23412
4348	0	0	0	0	0	0	0	0	0	0	0	0	0	0	0	0	0	0	3465	0	0	0	0	0	0	0	0
4349	0	0	0	0	0	0	0	0	0	0	0	0	0	0	0	0	0	0	0	0	0	0	223818	0	0	0	0
4352	0	0	0	0	0	0	0	0	0	0	0	0	0	0	0	0	0	0	0	0	0	0	0	0	0	0	11932
4353	0	0	0	0	0	0	0	0	0	0	0	0	0	0	0	0	0	0	8884	0	0	0	0	0	0	0	0
4354	0	0	0	0	0	0	0	0	0	0	0	0	0	0	0	11878	0	0	0	0	0	0	0	0	0	0	0
4360	0	0	5786	0	14481	0	0	0	0	0	0	0	0	0	0	0	0	0	0	0	0	0	0	0	0	0	0
4361	0	0	0	0	0	0	0	0	31878	0	0	0	0	0	0	0	0	0	0	0	0	0	0	0	0	0	0
4363	0	0	0	0	0	0	0	0	0	0	56968	6171	0	46331	0	0	0	456171	0	0	0	0	0	0	0	0	1124
4364	0	0	0	0	0	79115	0	0	0	0	0	0	0	0	85565	0	0	0	0	0	0	0	0	0	0	0	0
4365	0	0	2697	0	0	0	0	0	0	38669	0	0	0	0	0	0	175332	0	0	0	0	0	0	0	0	0	0
4366	38617	0	0	0	0	0	0	69689	0	0	0	0	37596	0	0	2598	0	0	0	0	0	0	0	0	0	0	0
4367	0	5486	0	0	19554	0	0	0	0	0	5376	0	0	0	0	0	0	0	0	0	0	0	0	0	0	0	0
4368	0	0	0	0	0	0	5279	0	0	0	0	0	0	0	0	0	0	0	0	0	0	0	0	0	0	0	2339
4370	0	0	2874	0	0	0	0	0	0	0	0	0	0	0	0	0	0	0	31292	0	0	0	0	0	0	0	0
4374	0	0	0	0	0	0	0	0	0	0	0	0	0	0	0	0	0	0	0	6161	0	0	0	0	0	0	0
4383	0	0	0	0	0	5664	53	0	0	0	0	0	0	0	0	0	0	0	0	0	0	0	0	0	0	0	0
4388	0	0	0	0	0	5555	0	0	0	0	0	0	0	0	0	0	0	0	0	0	0	0	0	0	0	0	0
4389	0	0	0	0	0	0	0	0	0	0	0	584	0	0	0	0	0	22	0	0	0	0	48786	0	0	0	0
4392	0	0	0	0	0	0	0	0	0	0	0	0	23976	0	0	0	0	0	0	0	0	0	0	0	0	0	0
4394	0	0	0	0	0	693	0	0	0	0	0	0	0	0	0	0	0	0	0	0	0	0	0	0	0	0	0
4396	0	0	0	0	0	0	0	0	0	0	3595	0	0	0	0	0	0	0	0	0	0	0	0	0	0	0	0
4398	0	0	0	0	0	0	0	0	0	0	0	0	0	0	0	0	0	0	0	0	0	0	489	0	0	0	0
4399	0	0	0	0	0	0	0	0	0	0	0	0	0	0	0	0	0	13257	0	0	0	0	0	0	0	0	0
4402	0	0	0	0	0	0	0	0	0	0	0	0	0	0	3175	0	0	0	0	0	0	0	0	0	0	0	0
4404	0	0	0	0	0	4268	0	0	0	0	0	0	0	0	0	0	0	0	0	0	0	0	0	0	0	0	0
4407	0	0	0	0	0	5777	0	0	0	0	0	0	0	0	0	0	0	0	0	0	0	0	2345	0	0	0	0
4409	0	0	0	0	0	0	0	0	0	0	0	0	0	0	0	0	0	35517	0	0	0	0	0	0	0	0	0
4410	0	0	0	0	0	0	0	0	0	0	0	0	0	1845	0	0	0	0	0	0	0	0	0	0	0	0	0
4411	0	0	0	0	0	0	0	0	0	0	6534	0	0	0	0	0	0	0	0	0	0	0	0	0	0	0	0
4412	0	0	0	0	0	0	0	0	0	0	0	0	27562	0	0	0	0	0	0	0	0	0	45423	0	0	0	0
4413	0	0	0	0	0	0	0	0	0	0	0	0	0	0	3578	0	0	0	0	0	0	0	0	0	0	0	0
4416	0	0	0	0	0	0	0	0	0	0	397	0	0	0	0	0	0	0	0	0	0	0	0	0	0	0	0
4420	0	0	0	0	0	0	0	0	0	0	0	2768	0	0	0	0	0	0	0	0	0	0	0	0	0	0	0
4421	4941	0	0	0	0	0	0	0	0	0	0	0	0	0	0	8232	0	0	0	0	0	0	0	0	0	0	0
4424	0	0	0	0	0	0	0	0	0	0	0	0	0	31792	0	0	0	0	0	0	0	0	0	0	0	0	0
4425	0	0	0	0	0	0	0	0	0	0	7315	0	0	0	0	0	16433	0	0	0	0	0	17996	0	0	0	0
4426	0	0	0	0	0	0	0	0	0	0	0	3181	0	0	18132	0	0	0	0	0	0	0	0	0	0	0	0
4428	3784	0	0	0	0	0	0	0	0	0	5121	0	5325	0	0	0	0	0	0	0	0	0	0	0	0	0	0
4429	0	0	0	0	0	0	0	0	0	0	0	0	0	0	0	0	0	0	0	0	0	0	1917	0	0	0	0
4431	0	0	0	0	0	0	0	0	0	0	0	0	0	26359	0	0	0	0	0	0	0	0	0	0	0	0	0
4432	0	0	0	0	0	0	0	0	0	0	0	0	0	0	7339	0	45783	0	0	0	0	0	0	0	0	0	0
4433	51465	0	0	0	0	0	0	0	0	0	392	0	0	0	0	0	0	0	0	0	0	0	0	0	0	0	0
4434	0	0	0	0	0	0	0	0	0	0	0	0	49941	0	0	0	0	0	0	0	0	0	0	0	0	0	0
4435	0	0	0	0	0	0	0	0	0	0	0	4926	0	0	0	0	0	0	0	0	0	0	0	0	0	0	0
4436	0	0	0	0	0	0	0	0	0	0	0	0	0	0	8387	9775	0	46313	0	0	0	0	1135	0	0	0	0
4438	0	0	0	0	0	0	0	0	0	0	8546	0	0	0	0	0	0	0	0	0	0	0	0	0	0	0	0
4439	0	0	0	0	0	0	0	0	0	0	0	0	0	44136	0	0	0	0	0	0	0	0	0	0	0	0	0
4440	0	0	0	0	0	0	0	0	0	37951	0	0	0	0	0	0	0	0	0	0	0	0	3177	0	0	0	0
4441	0	0	0	0	0	0	0	0	0	0	0	0	0	0	8175	0	0	0	0	0	0	0	0	0	0	0	0
4443	435	0	0	0	0	0	0	0	0	0	0	2974	0	0	0	851	0	0	0	0	0	0	0	0	0	0	0
4446	0	7189	0	0	0	0	0	0	0	0	0	0	5854	0	0	0	0	0	0	0	0	0	0	0	0	0	0
4447	0	0	0	0	0	0	0	0	0	0	6559	0	0	0	0	0	0	0	0	0	0	0	0	0	0	0	0
4448	128692	0	0	0	0	0	0	0	0	0	0	0	0	0	1783	0	0	0	0	0	0	0	0	0	0	0	0
4451	0	0	0	0	0	0	0	0	0	0	0	358	0	0	0	0	0	0	0	0	0	0	0	0	0	0	0
4452	0	0	0	0	0	0	0	0	0	0	0	0	0	0	0	4486	0	0	0	0	0	0	0	0	0	0	0
4453	0	0	0	0	0	0	0	0	0	0	0	0	0	11546	0	0	0	0	0	0	0	0	12168	0	0	0	0
4457	0	0	0	0	0	0	0	0	0	0	4955	0	0	0	0	0	0	0	0	0	0	0	0	0	0	0	0
4458	0	0	0	0	0	0	0	0	0	0	0	0	0	12298	339	0	0	0	0	0	0	0	0	0	0	0	0
4464	0	0	0	0	0	0	0	0	0	0	0	0	0	0	4855	0	0	0	0	0	0	0	0	0	0	0	0
4466	0	0	0	0	0	0	0	0	0	0	0	0	0	5971	0	0	0	0	0	0	0	0	0	0	0	0	0
4472	0	0	0	0	0	0	0	0	0	0	0	0	8352	0	4735	0	0	0	0	0	0	0	0	0	0	0	0
4473	42471	0	0	0	0	0	0	0	0	0	0	0	0	7634	0	0	0	0	0	0	0	0	0	0	0	0	0
4481	0	0	0	0	0	0	0	0	0	0	0	0	0	135	0	0	0	0	0	0	0	0	0	0	0	0	0
4484	0	0	0	0	0	0	0	0	0	0	5879	0	0	0	0	0	0	0	0	0	0	0	0	0	0	0	0
4483	0	0	0	0	0	0	0	0	0	0	0	0	0	0	0	0	2295	0	0	0	0	0	0	0	0	0	0
4485	15583	0	0	0	0	0	0	0	0	0	0	0	0	0	0	4821	0	0	0	0	0	0	0	0	0	0	0
4486	0	0	0	0	0	0	0	0	0	0	0	0	0	0	0	0	0	36855	0	0	0	0	0	0	0	0	0
4488	0	0	0	0	0	0	0	0	0	0	0	0	34881	0	0	0	0	0	0	0	0	0	0	0	0	0	0
4489	0	0	0	0	0	0	0	0	0	0	0	0	0	0	7359	486	0	0	0	0	0	0	0	0	0	0	0
4490	0	0	0	0	0	0	0	0	0	0	0	0	0	0	0	0	15726	0	0	0	0	0	0	0	0	0	0
4492	0	0	0	0	0	0	0	0	0	0	0	0	0	31793	0	0	0	0	0	0	0	0	0	0	0	0	0
4493	0	0	0	0	0	0	0	0	0	0	0	0	0	0	0	0	1613	0	0	0	0	0	0	0	0	0	0
4494	0	0	0	0	0	0	0	0	0	0	0	0	0	0	0	0	0	94286	0	0	0	0	0	0	0	0	0
4495	0	0	0	0	0	0	0	0	0	0	0	0	0	0	1539	12376	0	0	0	0	0	0	0	0	0	0	0
4496	0	0	0	0	0	0	0	0	0	0	7644	0	0	0	0	0	0	0	0	0	0	0	0	0	0	0	0
4497	0	0	0	0	0	0	0	0	0	31215	0	0	4153	0	0	0	0	0	0	0	0	0	0	0	0	0	0
4498	0	0	0	0	0	0	0	0	0	0	0	0	0	0	0	0	45431	0	0	0	0	0	0	0	0	0	0
4499	58148	0	0	0	0	0	0	0	0	0	0	0	0	0	0	0	0	0	0	0	0	0	0	0	0	0	0
4500	0	0	0	28	0	0	0	0	0	0	0	0	0	0	0	0	0	0	0	0	0	0	0	0	0	0	0
4501	0	0	0	0	0	0	0	0	0	0	0	0	0	0	0	0	0	0	0	0	0	0	19543	0	0	0	0
4507	0	0	0	0	0	0	0	0	0	0	0	0	0	0	0	0	0	0	0	0	0	0	25712	0	0	0	0
4512	0	0	0	0	0	0	0	0	0	0	0	0	1269	0	0	0	0	0	0	0	0	0	0	0	0	0	0
4513	264	0	0	0	0	0	0	0	0	29588	0	0	0	0	0	0	0	19456	0	0	0	0	0	0	0	0	0
4518	0	0	0	0	0	0	0	0	0	0	0	0	0	0	0	0	0	0	0	0	291	0	0	0	11633	0	0
4527	22299	0	0	0	0	0	0	0	0	0	0	0	0	0	0	0	0	0	0	0	0	0	0	0	0	0	0
4528	0	0	0	0	0	0	0	0	0	0	0	0	0	0	0	0	0	0	0	0	0	2578	0	0	0	0	0
4530	0	0	0	0	0	0	0	0	0	0	0	0	0	0	0	0	0	0	0	0	0	0	0	0	27186	0	0
4532	0	0	0	0	0	0	0	0	0	0	0	0	0	0	0	0	0	0	191786	0	12813	0	0	0	0	0	0
4533	0	0	0	0	0	0	0	0	0	0	0	0	0	0	0	0	0	0	0	0	0	0	0	0	26591	0	0
4534	0	0	0	0	0	0	0	0	0	0	0	0	0	0	0	0	0	0	0	853	0	0	0	0	0	0	0
4535	0	0	0	0	0	0	0	0	0	0	0	0	0	0	0	0	0	0	0	0	0	392	0	0	0	99346	0
4542	0	0	0	0	0	0	0	0	0	0	0	0	0	0	0	0	0	0	0	2671	0	0	0	0	0	0	0
4547	0	0	0	0	0	0	0	0	0	0	0	0	0	0	0	0	0	0	0	0	0	0	0	0	11333	0	0
4568	0	0	0	3727	0	0	0	0	0	0	0	0	0	0	0	0	0	0	0	0	0	0	0	0	0	0	0
4574	0	0	0	0	0	0	0	0	0	0	0	0	0	0	0	0	0	0	0	0	0	0	0	0	1794	0	0
4581	0	0	0	0	0	0	0	0	0	0	0	0	0	0	0	0	0	0	0	0	0	0	0	0	1285	0	0
4584	0	0	0	0	0	0	0	0	0	0	0	0	0	0	0	0	0	0	28714	0	0	0	0	0	0	0	0
4590	0	0	0	0	0	0	0	0	0	0	0	0	0	0	0	0	0	0	0	0	0	0	0	0	848	0	0
4596	0	0	0	0	0	0	0	0	0	0	0	0	0	0	549	0	0	0	0	0	0	0	0	0	0	0	0
4599	0	0	0	0	0	0	0	0	0	0	0	0	24238	0	0	0	0	42492	0	0	0	0	0	0	0	0	0
4600	0	0	0	0	0	0	0	0	0	169165	0	0	0	0	0	0	0	0	0	0	0	0	0	0	0	0	0
4601	0	0	0	0	0	0	0	0	0	0	0	0	0	0	0	0	5431	0	0	0	0	0	0	0	0	0	0
4606	0	0	0	0	0	0	0	0	0	0	0	0	0	0	5451	0	0	0	0	0	0	0	0	0	0	0	0
4608	0	0	0	0	0	0	0	0	0	0	0	0	2895	0	0	6638	3724	0	0	0	0	0	0	0	0	0	0
4609	0	0	0	0	0	0	0	0	0	0	0	0	0	0	0	0	0	64655	0	0	0	0	0	0	0	0	0
4611	0	0	0	0	0	0	0	0	0	0	0	0	0	27112	5494	0	0	0	0	0	0	0	0	0	0	0	0
4613	0	0	0	0	0	0	0	0	0	0	0	0	0	0	0	0	15494	0	0	0	0	0	4671	0	0	0	0
4616	0	0	0	0	0	0	0	0	0	0	0	0	2685	0	6755	0	41399	0	0	0	0	0	0	0	0	0	0
4618	0	0	0	0	0	0	0	0	0	0	0	0	0	0	0	3485	0	0	0	0	0	0	0	0	0	0	0
4631	0	0	0	0	0	0	0	0	0	0	0	0	0	0	0	0	1235	0	0	0	0	0	0	0	0	0	0
4635	0	0	0	0	0	0	0	0	0	0	0	0	0	0	0	0	2882	0	0	0	0	0	0	0	0	0	0
4734	0	0	0	1876	0	0	0	0	0	0	0	0	0	0	0	0	0	0	0	0	0	0	0	0	0	0	0
4760	0	0	0	0	0	0	0	0	0	0	0	4836	0	0	0	0	0	0	0	0	0	0	0	0	0	0	0
4763	15523	0	0	0	0	0	0	0	0	0	0	0	0	0	0	0	0	0	0	0	0	0	0	0	0	0	0
4767	0	0	0	1654	0	0	0	0	0	0	0	0	0	0	0	0	0	0	0	0	0	0	0	0	0	0	0
4768	0	0	0	0	0	0	0	0	0	0	0	38	0	0	0	0	0	0	0	0	0	0	0	0	0	0	0
4770	0	0	0	0	0	0	0	0	0	0	0	0	0	52973	0	0	0	0	0	0	0	0	0	0	0	0	0
4769	0	0	0	0	0	0	0	0	0	0	0	0	0	0	0	91869	0	0	0	0	0	0	0	0	0	0	0
4771	0	5742	0	0	0	0	0	0	0	0	0	0	0	0	0	0	54484	0	0	0	0	0	0	0	0	0	0
4772	0	0	0	0	0	0	0	0	0	0	3866	0	226155	0	81524	0	0	0	0	0	0	0	0	0	0	0	0
4774	0	0	0	231	0	0	0	0	0	846538	0	0	0	0	0	0	0	0	0	0	0	0	0	0	0	0	0
4775	0	0	0	0	0	0	0	0	0	0	0	11278	0	4419	0	0	0	0	0	0	0	0	0	0	0	0	0
4776	0	0	1963	0	0	0	0	0	0	0	0	0	0	0	0	0	0	0	0	0	0	0	0	0	0	0	0
4777	0	0	0	1682	0	0	0	0	0	0	29455	0	0	0	0	0	0	0	0	0	0	0	0	0	0	0	0
4780	8382	0	0	0	0	0	0	0	0	0	0	0	0	0	0	0	0	0	0	0	0	0	0	0	0	0	0
4781	0	0	2949	0	0	0	0	0	0	0	0	0	0	0	0	0	0	0	0	0	0	0	0	0	0	0	0
4783	0	0	0	4224	0	0	0	0	0	0	0	0	0	0	0	0	0	0	0	0	0	0	0	0	0	0	0
4794	0	0	0	0	0	0	0	0	0	0	0	0	0	0	6587	0	0	0	0	0	0	0	0	0	0	0	0
4798	0	0	0	0	0	0	0	0	0	0	0	0	0	745	0	0	0	0	0	0	0	0	0	0	0	0	0
4819	0	0	0	0	0	0	0	0	0	0	0	0	0	0	0	0	0	0	0	135623	0	0	0	0	0	0	0
4820	0	0	0	0	0	0	0	0	0	0	0	0	0	0	0	0	0	0	21114	0	76381	42719	59746	0	25537	0	0
4821	0	0	0	0	0	0	0	0	0	0	0	0	0	0	0	0	0	0	0	0	0	0	0	6796	0	0	0
4823	0	0	0	0	0	0	0	0	0	0	0	0	0	0	0	0	0	0	0	0	0	0	0	0	0	515555	0
4826	0	0	0	0	0	0	0	0	0	0	0	0	0	0	0	0	0	0	0	0	0	0	0	5431	0	0	0
4834	0	0	0	0	0	0	0	0	0	0	0	0	0	0	0	0	0	0	0	0	0	11217	0	0	0	0	0
4847	0	0	0	0	0	0	0	0	0	0	0	0	0	0	0	0	0	0	0	0	2789	0	0	0	0	0	0
4853	0	0	0	0	0	0	0	0	0	0	0	0	0	0	0	0	0	0	0	0	5182	0	0	0	0	0	0
4856	0	0	0	0	0	0	0	0	0	0	0	0	0	0	0	0	0	0	0	3788	0	0	0	0	0	0	0
4858	0	0	0	0	0	0	0	0	0	0	0	0	0	0	0	0	0	0	0	0	0	3166	0	0	0	0	0
4861	0	0	0	0	0	0	0	0	0	0	0	0	0	0	0	0	0	0	0	261	0	0	0	0	0	0	0
4862	0	0	0	0	0	0	0	0	0	0	0	0	0	0	0	0	0	0	0	0	0	0	0	0	0	18726	0
4863	0	0	0	0	0	0	0	0	0	0	0	0	0	0	0	0	0	0	0	0	0	0	23275	0	0	0	0
4867	0	0	0	0	0	0	0	0	0	0	0	0	0	0	0	0	0	0	0	2931	0	0	0	0	0	0	0
4889	0	0	0	0	0	0	0	0	0	0	0	0	0	0	0	0	0	0	23567	0	0	0	0	0	0	0	0
4907	0	0	0	0	0	0	0	0	0	0	0	0	0	0	0	0	0	0	3324	0	0	0	0	0	0	0	0
4985	0	0	0	0	0	0	0	0	0	0	0	0	0	0	0	0	0	0	268	0	0	0	0	0	0	0	0
4990	0	0	0	0	0	0	0	0	0	0	0	0	0	0	0	0	0	0	0	0	0	2171	0	0	0	0	0
4997	0	0	0	0	0	0	0	0	0	0	0	0	0	0	0	0	0	0	0	0	0	1963	0	0	0	0	0
4998	0	0	0	0	0	0	0	0	0	0	0	0	0	0	0	0	0	0	0	3494	4419	0	0	0	0	0	0
5006	0	0	0	0	0	0	0	0	0	0	0	0	0	0	0	0	0	0	0	0	0	0	0	4487	0	0	0
5008	0	0	0	0	0	0	0	0	0	0	0	0	0	0	0	0	0	0	0	7856	0	0	0	0	0	0	0
5009	0	0	0	0	0	0	0	0	0	0	0	0	0	0	0	0	0	0	0	0	6447	0	0	0	77275	0	0
5010	0	0	0	0	0	0	0	0	0	0	0	0	0	0	0	0	0	0	0	0	0	0	154235	0	0	0	596735
5011	0	0	0	0	0	0	0	0	0	0	0	0	0	0	0	0	0	0	0	0	973	0	0	0	0	0	0
5012	0	0	0	0	0	0	0	0	0	0	0	0	0	0	0	0	0	0	51367	0	0	19464	0	0	0	0	0
5015	0	0	0	0	0	0	0	0	0	0	0	0	0	0	0	0	0	0	0	8316	0	0	0	0	0	11192	0
5024	0	0	0	0	0	0	0	0	0	0	0	0	0	0	0	0	0	0	0	0	373	0	0	0	0	0	0
5026	0	0	0	0	0	0	0	0	0	0	0	0	0	0	0	0	0	0	0	3268	0	0	0	0	0	0	0
5030	0	0	0	0	0	0	0	0	0	0	0	0	0	0	0	0	0	0	5671	0	0	0	0	0	0	0	0
5032	0	0	0	0	0	0	0	0	0	0	0	0	0	0	0	0	0	0	0	0	0	0	0	0	31279	0	0
5038	0	0	0	0	0	0	0	0	0	0	0	0	0	0	0	0	0	0	0	1147	0	0	0	6925	0	0	0
5039	0	0	0	0	0	0	0	0	0	0	0	0	0	0	0	0	0	0	275375	0	0	0	0	0	0	0	0
5040	0	0	0	0	0	0	0	0	0	0	0	0	0	0	0	0	0	0	0	0	0	3177	0	0	0	0	0
5042	0	0	0	0	0	0	0	0	0	0	0	0	0	0	0	0	0	0	0	5483	2433	0	89241	0	0	0	0
5043	0	0	0	0	0	0	0	0	0	0	0	0	0	0	0	0	0	0	0	0	0	0	0	0	7488	0	0
5044	0	0	0	0	0	0	0	0	0	0	0	0	0	0	0	0	0	0	0	0	0	0	0	0	0	12614	0
5045	0	0	0	0	0	0	0	0	0	0	0	0	0	0	0	0	0	0	0	0	0	0	0	3176	0	0	72164
5047	0	0	0	0	0	0	0	0	0	0	0	0	0	0	0	0	0	0	0	6893	0	0	0	0	0	0	0
5050	0	0	0	0	0	0	0	0	0	0	0	0	0	0	0	6339	0	0	0	0	0	0	0	0	0	0	0
5052	0	0	0	0	0	0	0	0	0	0	0	0	0	0	0	0	0	0	0	0	3365	0	0	0	0	0	0
5053	0	0	0	0	0	0	0	0	0	0	0	0	0	0	0	0	0	23878	0	0	0	0	0	0	0	0	0
5054	0	0	0	0	0	0	0	0	0	0	0	0	0	0	0	0	29272	0	0	0	0	0	0	0	0	0	0
5055	0	0	0	0	0	0	0	0	0	0	0	0	0	0	0	4513	0	0	0	0	0	0	0	0	0	0	0
5057	0	0	0	0	0	0	0	0	0	0	0	0	23198	0	0	0	0	0	0	0	0	0	0	0	0	0	0
5058	0	0	0	0	0	0	0	0	0	0	0	0	0	0	0	0	0	0	0	0	467	0	0	0	0	0	0
5059	0	0	0	0	0	0	0	0	0	0	0	0	0	0	0	0	0	18847	0	0	0	0	0	0	0	0	0
5060	0	0	0	0	0	0	0	0	0	0	0	0	0	0	0	45	0	0	0	0	0	0	0	0	0	0	0
5061	0	0	0	0	0	0	0	0	0	0	0	0	0	0	0	0	0	0	0	5737	0	0	0	0	0	0	0
5062	0	0	0	0	0	0	0	0	0	0	0	0	0	0	0	0	0	0	0	0	0	6476	0	0	0	0	0
5065	0	0	0	0	0	0	0	0	0	0	1355	0	0	0	13881	0	0	0	0	0	0	0	0	0	0	0	0
5066	0	0	0	0	0	0	0	0	0	0	0	0	0	0	0	737	0	0	0	0	0	0	0	0	0	0	134749
5067	0	0	0	0	0	0	0	0	0	0	0	0	0	0	0	0	0	3144	0	0	0	0	0	0	0	0	0
5068	0	0	0	0	0	0	0	0	0	0	0	0	0	0	0	0	7222	0	0	0	0	0	0	0	0	0	0
5069	0	0	0	0	0	0	0	0	0	21533	0	0	0	0	0	0	0	0	0	0	0	0	0	0	0	0	0
5076	0	0	0	0	0	0	0	0	0	0	0	4464	0	0	0	0	0	0	0	0	0	0	0	0	0	0	0
5078	0	0	0	0	0	0	0	16515	0	0	0	0	0	0	0	0	0	0	0	0	0	0	0	0	0	0	0
5079	0	1512	0	0	0	0	0	0	0	0	0	0	0	0	0	0	0	0	0	0	0	0	0	0	0	0	0
5082	0	0	0	0	0	0	0	0	0	0	0	0	0	22	0	0	0	0	0	0	0	0	0	0	0	0	0
5083	0	0	0	0	0	0	0	0	0	0	0	0	49729	0	0	0	0	0	0	0	0	0	0	0	0	0	0
5084	0	0	0	0	0	0	0	0	0	0	0	0	0	0	0	18837	0	0	0	0	0	0	0	0	0	0	0
5088	0	0	0	0	0	0	0	0	0	0	0	12387	0	0	0	0	0	0	0	0	0	0	0	0	0	0	0
5090	0	0	0	0	0	0	0	0	0	0	0	0	0	0	0	5622	0	0	0	0	0	0	0	0	0	0	0
5092	0	0	0	0	0	0	0	0	0	0	0	0	0	0	0	0	0	17319	0	0	0	0	0	0	0	0	0
5093	0	0	0	0	0	0	0	0	0	0	3775	0	0	34439	0	0	0	0	0	0	0	0	0	0	0	0	0
5096	0	0	0	0	0	0	0	0	0	0	0	22839	0	0	62681	0	19159	0	0	0	0	0	0	0	0	0	0
5097	0	0	0	0	0	0	0	0	0	56558	0	0	1833	0	0	0	0	7153	283719	542935	0	463373	2238195	154729	193469	0	173681
5098	0	0	0	0	0	0	0	0	0	0	368	0	0	0	0	0	0	0	0	0	479884	0	0	0	0	0	0
5101	0	0	0	0	0	0	0	0	0	0	0	0	0	0	0	0	0	0	0	0	0	0	0	0	0	1984838	0
5104	0	0	0	0	0	0	0	0	0	0	0	0	0	12255	0	0	0	0	0	0	0	0	0	0	0	0	0
5117	0	0	0	0	0	0	0	0	0	0	0	0	0	0	0	0	0	0	0	0	0	0	0	0	0	0	323255
5118	0	0	0	0	0	0	0	0	0	0	0	0	0	0	0	0	25831	13978	0	0	0	0	0	0	0	0	0
5119	0	0	0	0	0	0	0	0	0	0	4123	369	0	0	0	0	0	0	0	0	0	0	0	2989	0	0	0
5120	0	0	0	0	0	0	0	0	0	0	0	0	0	0	611	0	0	0	0	0	0	0	0	0	0	0	0
5126	0	0	0	0	0	0	0	0	0	0	0	0	0	0	0	0	0	0	0	0	0	0	0	0	0	0	85511
5125	0	0	0	0	0	0	0	0	0	0	0	0	0	0	0	0	0	0	0	0	0	0	0	11586	0	0	0
5129	0	0	0	0	0	0	0	0	0	0	0	0	0	0	0	0	0	0	0	0	0	0	235876	0	0	0	0
5131	37375	0	0	0	0	0	0	0	0	0	0	0	0	0	0	0	0	0	0	0	0	0	0	0	0	0	0
5132	0	0	0	0	0	0	0	0	0	0	0	6872	0	0	844	0	0	0	0	0	0	95575	0	0	0	0	0
5133	0	0	0	0	0	0	0	0	0	0	0	0	29451	0	0	0	0	47759	0	0	0	0	0	6247	0	0	0
5134	0	0	0	0	0	0	0	0	0	0	0	0	0	0	0	13485	0	0	0	0	0	0	46425	0	0	0	527677
5135	0	0	0	0	0	0	0	0	0	0	1543	0	0	0	0	0	0	0	0	55184	0	0	0	0	0	0	0
5136	0	0	2194	0	0	0	0	0	0	0	0	0	0	0	0	0	0	0	0	0	0	0	0	0	0	0	0
5138	0	0	0	0	0	0	0	0	0	0	0	0	0	0	8494	0	0	0	0	0	0	0	0	0	0	0	0
5141	0	0	1288	0	0	0	0	0	0	0	0	0	0	0	0	0	0	0	0	0	0	0	0	0	0	0	0
5142	0	0	0	0	0	0	0	0	0	0	0	314	0	0	0	0	0	0	0	0	0	0	0	0	0	0	0
5143	0	0	0	0	0	0	726	0	0	0	0	0	0	0	0	0	94945	0	0	0	0	0	0	0	0	0	0
5144	0	0	0	0	0	0	0	0	0	0	11882	0	0	0	0	0	0	0	0	0	0	0	0	0	0	0	0
5145	5871	0	0	1914	0	473	0	0	0	0	0	0	0	0	0	16236	0	0	0	0	0	0	0	0	0	0	0
5147	0	0	0	0	0	0	0	0	0	0	0	0	551	0	0	0	138164	86187	0	0	0	0	0	0	0	0	0
5148	0	0	0	0	0	0	0	0	0	0	1212	0	0	0	0	0	0	0	0	0	0	0	0	163	0	0	0
5149	0	0	0	0	0	0	0	0	0	524998	0	0	0	6239	4477	0	0	0	0	0	0	0	0	0	0	0	0
5150	28313	0	0	0	0	0	0	0	0	0	0	861	0	0	0	0	0	0	0	0	0	0	0	0	0	0	0
5151	0	0	0	0	0	0	0	0	0	0	0	0	0	0	0	0	0	96249	0	0	0	0	0	0	0	0	0
5152	0	0	0	0	0	0	0	0	7259	0	0	0	0	0	0	0	0	0	0	0	0	0	0	0	0	0	0
5153	0	0	0	0	0	0	0	0	0	0	0	0	0	0	0	0	0	0	0	0	0	0	0	9847	0	0	0
5154	0	0	0	0	0	0	0	0	0	0	0	0	42798	0	0	0	0	0	0	0	23289	0	523774	0	0	0	0
5156	32977	0	0	0	0	3614	0	0	0	0	0	0	0	0	0	0	0	0	0	0	0	0	0	14583	0	0	51471
5157	0	0	0	0	0	0	0	0	0	0	0	0	0	0	0	0	0	0	0	0	0	43433	0	0	0	0	0
5158	0	0	0	0	0	0	0	0	0	0	1427	0	0	0	0	0	0	0	0	0	0	0	0	0	0	0	0
5162	0	0	0	0	0	0	0	0	3588	0	0	0	0	992	0	0	0	0	0	0	0	0	0	0	0	0	0
5165	0	0	0	0	0	0	0	0	0	0	0	0	0	0	0	439	0	0	0	0	0	0	0	1754	0	0	0
5168	0	0	0	0	0	0	0	0	0	0	0	0	0	0	0	0	0	0	0	22734	0	0	0	0	0	0	0
5169	0	0	0	0	0	0	0	0	4159	0	0	0	0	9538	0	0	0	0	0	0	5452	0	0	0	0	0	0
5175	0	0	0	0	0	0	0	0	0	0	0	0	0	0	0	0	0	0	0	0	0	0	0	1189	0	0	0
5176	0	0	0	0	0	0	0	0	0	0	0	0	0	0	0	0	0	0	0	0	3875	0	0	0	32275	0	0
5177	0	0	0	0	0	0	0	0	0	0	0	0	0	665	0	0	0	0	31774	0	0	0	0	0	0	0	0
5179	0	0	4563	0	0	0	0	0	0	0	0	0	0	0	0	0	0	0	0	0	0	0	0	0	0	0	0
5181	0	0	0	0	0	0	0	0	0	0	0	0	0	0	0	0	0	0	0	0	5862	0	0	8332	0	0	0
5183	0	0	0	0	0	0	1137	0	0	0	0	0	0	0	0	0	0	0	0	0	0	0	0	0	0	16445	0
5184	0	0	0	0	0	0	0	0	0	0	0	0	0	0	0	0	0	0	0	0	0	0	0	0	1451	0	0
5185	0	0	0	0	0	0	0	0	0	0	0	0	0	0	0	0	0	0	0	0	0	0	9865	0	0	0	0
5188	0	0	0	0	0	0	0	0	3585	0	0	0	0	0	0	0	0	0	0	0	314	0	0	0	0	0	0
5189	0	0	0	0	0	0	0	7376	0	0	0	0	0	0	0	0	0	0	0	0	0	0	0	0	0	0	0
5190	766956	0	4316	0	0	46779	0	0	0	0	0	0	0	0	0	0	0	0	0	0	0	0	0	0	0	0	0
5192	0	11117	0	0	0	0	1995	0	0	0	0	0	0	0	0	0	0	0	0	0	0	4344	0	0	0	0	0
5193	0	0	0	0	0	0	0	0	0	0	0	0	0	0	0	0	0	0	0	0	4168	0	0	0	0	14173	0
5194	0	0	0	0	0	0	0	0	0	0	0	0	0	0	0	0	0	0	0	0	0	0	0	0	0	0	6117
5197	0	0	2719	0	0	0	0	0	0	0	0	0	0	0	0	0	0	0	0	0	0	0	0	0	0	0	0
5198	0	0	0	0	0	0	0	0	0	0	0	0	0	0	0	0	0	0	71886	4932	4361	0	7996	0	0	0	0
5199	0	0	0	0	0	0	0	0	0	0	0	0	0	0	0	0	0	0	0	0	0	0	0	0	0	0	169818
5200	0	0	0	0	0	0	0	0	0	0	0	0	0	0	0	0	0	0	0	0	0	0	0	22497	0	0	0
5201	0	0	0	0	0	0	891	0	0	0	0	0	0	0	0	0	0	0	0	0	0	9981	0	0	0	0	0
5203	0	0	0	0	0	0	0	0	0	0	0	0	0	0	0	0	0	0	0	0	0	0	1576	0	8114	18645	0
5204	0	0	0	0	0	0	0	0	0	0	0	0	0	0	0	0	0	0	0	8244	0	0	0	0	0	0	0
5206	0	0	0	0	0	0	0	0	4851	0	0	0	0	0	0	0	0	0	58639	0	5445	4658	0	0	0	0	0
5209	0	0	0	0	0	5946	0	0	0	0	0	0	0	0	0	0	0	0	0	0	0	0	0	0	12212	0	0
5210	0	0	0	0	0	0	0	0	0	0	0	0	0	0	0	0	0	0	0	1114	0	0	0	0	0	0	0
5211	0	0	0	0	0	0	0	0	0	0	0	0	0	0	0	0	0	0	0	0	0	0	0	8474	0	0	0
5212	0	0	0	0	0	0	0	0	0	0	0	0	0	0	0	0	0	0	0	0	0	0	0	0	0	3377	0
5213	0	0	0	0	0	0	0	0	0	0	0	0	0	0	0	0	0	0	0	0	8952	0	0	0	0	0	0
5215	0	0	0	0	0	0	0	0	2986	0	0	0	0	0	0	0	0	0	0	0	0	0	0	0	0	0	122731
5216	0	0	0	0	0	3433	0	0	0	0	0	0	0	0	0	0	0	0	0	0	0	0	0	0	0	0	0
5217	0	0	0	0	0	0	0	0	0	0	0	0	0	0	0	0	0	0	69956	0	0	0	0	15875	0	0	0
5218	0	0	0	0	0	0	0	0	0	0	0	0	0	0	0	0	0	0	0	0	0	0	82489	0	0	0	0
5221	0	0	0	0	0	0	0	0	3637	0	0	0	0	0	0	0	0	0	0	3446	0	0	0	0	0	0	0
5224	0	0	0	0	0	5948	0	0	0	0	0	0	0	0	0	0	0	0	0	0	0	0	0	0	0	0	0
5227	0	0	0	0	0	0	0	0	0	0	0	0	0	0	0	0	0	0	0	4696	0	0	39626	0	0	0	0
5228	0	0	0	0	0	0	0	0	0	0	0	0	0	0	0	0	0	0	0	0	0	0	0	0	0	1769	0
5232	0	0	0	0	0	484	0	0	0	0	0	0	0	0	0	0	0	0	26339	0	0	0	0	0	0	0	8672
5233	0	0	0	0	0	0	0	0	0	0	0	0	0	0	0	0	0	0	0	0	0	0	0	0	0	9666	0
5235	0	0	0	0	0	0	0	0	0	0	0	0	0	0	0	0	0	0	0	0	231	0	0	9513	0	0	0
5236	0	0	0	0	0	0	0	0	0	0	0	0	0	0	0	0	0	0	0	7416	0	0	0	0	0	0	0
5238	27525	0	0	0	0	0	0	0	0	0	0	0	0	0	0	0	0	0	0	0	0	0	0	0	0	0	0
5239	0	0	0	0	0	0	0	0	0	0	0	0	0	0	0	0	0	0	0	0	0	1521	0	0	0	0	0
5240	0	0	0	0	0	0	0	0	0	0	0	0	0	0	0	0	0	0	0	0	4528	0	0	0	3782	0	0
5242	0	0	0	0	0	3332	0	0	0	0	0	0	0	0	0	0	0	0	0	0	0	0	432	0	0	0	0
5243	29193	0	0	0	0	0	0	0	0	0	0	0	0	0	0	0	0	0	0	0	0	0	0	0	0	0	0
5244	0	0	0	0	0	0	0	0	0	0	0	0	0	0	0	0	0	0	0	0	0	0	0	0	0	14369	0
5245	0	0	0	0	0	0	0	0	0	0	0	0	0	0	0	0	0	0	0	0	0	0	0	0	0	0	63524
5246	0	0	0	0	0	0	0	0	0	0	0	0	0	0	0	0	0	0	0	0	0	0	0	6273	0	0	0
5248	0	0	0	0	0	0	0	0	0	0	0	0	0	8368	0	0	0	0	0	626	0	2772	0	0	0	0	0
5249	0	0	0	0	0	0	0	0	0	0	0	0	0	0	0	0	0	0	0	0	2735	0	46417	0	0	0	0
5251	0	0	0	0	0	0	0	0	0	0	0	0	0	0	0	0	0	0	0	0	0	0	0	0	3598	0	0
5253	2984	0	0	0	0	0	0	0	0	0	0	0	0	0	0	0	0	0	0	0	0	0	0	0	0	1415	0
5254	0	0	0	0	0	0	0	0	0	0	0	0	0	0	0	0	0	0	0	0	0	0	0	56	0	0	0
5255	0	0	0	0	0	0	0	0	0	0	0	0	0	0	0	0	0	0	0	391	0	4275	0	0	0	0	0
5256	0	0	0	0	0	0	0	0	0	0	0	0	0	0	0	0	0	0	0	0	3387	0	0	0	0	0	0
5258	0	0	0	0	0	0	0	0	0	0	0	0	0	0	0	0	0	0	0	0	0	0	59362	0	0	0	0
5259	0	0	0	0	367	0	0	0	0	0	0	0	0	0	0	0	0	0	0	0	0	0	0	0	0	0	0
5260	0	0	0	0	0	0	0	0	0	0	0	0	0	14613	0	0	0	0	0	0	0	0	0	0	0	0	0
5261	26988	0	0	0	0	0	0	0	0	0	0	0	0	0	0	0	0	0	0	0	0	0	0	0	0	8971	0
5263	0	0	0	0	0	0	0	0	0	0	0	0	0	0	0	0	0	0	0	0	0	0	0	0	0	0	3553
5266	0	0	0	0	0	358	0	0	0	0	0	0	0	0	0	0	0	0	0	273	4143	0	0	0	0	0	0
5267	0	0	0	0	0	0	0	0	0	0	0	0	0	0	0	0	0	0	0	0	0	0	0	0	0	8968	0
5268	0	0	0	0	0	0	0	0	0	0	0	0	0	0	0	0	0	0	0	0	0	461	0	0	0	0	0
5269	0	0	0	0	0	0	0	0	0	0	0	0	0	0	0	0	0	0	0	0	0	0	0	2833	0	0	0
5270	0	0	0	0	0	0	0	0	0	0	0	0	0	0	0	0	0	0	0	0	0	0	0	0	0	0	6943
5271	0	0	0	0	0	0	0	0	0	0	0	0	0	0	0	0	0	0	0	0	0	0	8616	0	1191	0	0
5272	3866	0	0	0	0	0	0	0	0	0	0	0	0	0	0	0	0	0	0	0	0	0	0	0	0	0	0
5273	0	0	0	0	6463	0	0	0	0	0	0	0	0	0	0	0	0	0	0	0	0	0	0	0	0	0	0
5276	0	0	0	0	0	0	0	0	624	0	0	0	0	0	0	0	0	0	0	0	0	233	0	0	0	0	0
5279	0	0	0	0	0	0	0	0	0	0	0	0	0	0	0	0	0	0	0	0	0	0	0	0	0	1139	0
5280	0	0	0	0	0	85	0	0	0	0	0	0	0	0	0	0	0	0	0	0	0	0	0	0	0	0	0
5282	43343	0	0	0	0	0	0	0	0	0	0	0	0	0	0	0	0	0	0	0	0	0	0	0	0	0	44889
5283	0	0	0	0	0	0	0	0	0	0	0	0	0	0	0	0	0	0	0	0	0	25	0	0	0	0	0
5284	0	0	0	0	0	0	0	0	0	0	0	0	0	0	0	0	0	0	0	0	0	0	0	5525	0	0	0
5287	21661	0	0	0	0	0	0	0	0	0	0	0	0	0	0	0	0	0	0	0	0	0	0	0	0	0	77659
5288	0	0	0	0	0	0	0	0	0	0	0	0	0	0	0	0	0	0	0	0	0	0	335687	0	0	0	0
5290	0	0	0	0	7584	0	0	0	0	0	0	0	0	0	0	0	0	0	0	0	0	0	0	0	7192	0	0
5292	0	0	0	0	0	0	0	0	0	0	0	0	0	0	0	0	0	324	0	0	0	0	0	0	0	0	0
5293	0	0	0	0	0	0	0	0	5681	0	0	0	0	0	0	0	0	0	0	0	0	0	0	0	0	0	0
5294	0	0	0	0	0	0	0	0	0	0	0	0	0	0	0	0	0	0	0	0	0	0	0	2495	0	0	0
5299	0	0	0	0	0	0	0	0	0	0	0	4369	0	0	0	0	0	0	0	0	0	0	0	0	0	0	0
5301	0	0	0	0	0	0	0	0	4649	0	0	0	0	0	0	1936	0	0	0	0	0	0	0	0	0	0	31731
5303	0	0	0	0	0	0	0	0	0	0	0	2861	0	0	0	0	0	0	0	0	0	0	0	0	0	0	0
5304	0	0	0	0	0	0	0	0	0	0	0	0	0	0	0	0	0	0	0	0	0	0	18237	0	0	0	0
5307	0	0	0	0	0	0	0	0	0	0	7627	0	0	0	0	443	0	0	0	0	0	0	0	0	0	0	0
5308	0	0	0	0	0	0	0	0	556	0	0	0	0	0	0	0	0	0	0	0	0	0	0	0	0	0	34854
5314	0	0	0	0	0	0	0	0	0	0	0	0	0	0	0	485	0	0	0	0	0	0	0	0	0	0	0
5315	0	0	0	0	7693	0	0	0	0	0	0	0	0	0	0	0	0	0	0	0	0	0	0	0	0	0	0
5317	0	0	0	0	0	0	0	0	6922	0	0	0	0	0	0	0	0	0	0	0	0	0	0	0	0	0	37782
5318	0	0	0	0	0	846	0	0	0	0	0	0	0	0	0	0	0	0	0	0	0	0	0	0	0	0	0
5323	0	0	0	0	0	0	0	0	0	0	0	16635	0	0	0	1984	0	0	0	0	0	0	0	0	0	0	0
5325	0	0	0	0	0	0	0	0	0	0	0	0	0	0	0	0	0	0	0	0	0	0	0	0	0	0	22276
5328	0	0	0	0	0	0	0	0	933	0	0	0	0	0	0	0	0	0	0	0	0	0	0	0	0	0	0
5331	0	0	0	0	1757	0	0	0	0	0	0	0	0	0	0	13756	0	0	0	0	0	0	0	0	0	0	0
5335	0	51	0	0	0	0	0	0	0	0	0	0	0	0	0	0	0	0	0	0	0	0	0	0	0	0	0
5337	0	0	0	0	0	0	0	0	0	0	0	0	0	0	0	0	0	0	0	0	0	0	0	0	0	0	18514
5340	0	0	0	0	0	0	0	0	0	0	0	26154	0	0	0	0	0	0	0	0	0	0	0	0	0	0	0
5341	0	0	0	0	0	0	0	0	1533	0	0	0	0	0	0	0	0	0	0	0	0	0	0	0	0	0	0
5342	0	0	0	0	19517	0	0	0	0	0	0	0	0	0	0	0	0	0	0	0	0	0	0	0	0	0	0
5343	0	0	0	0	0	0	0	0	0	0	0	0	0	0	0	0	0	0	0	0	0	0	0	0	0	0	1473
5344	0	0	0	0	0	12446	0	0	0	0	0	0	0	0	56211	0	0	0	0	0	0	0	0	0	14421	0	0
5345	0	0	0	0	0	0	0	0	0	0	0	0	0	0	0	3548	0	0	0	0	0	0	0	0	0	0	0
5346	0	0	0	0	0	0	0	0	0	0	7157	0	0	0	0	0	0	0	0	0	0	0	0	0	0	0	0
5347	0	0	0	0	0	0	0	0	0	0	0	0	0	0	0	0	0	0	0	0	0	0	0	0	0	0	15974
5348	0	0	0	0	0	0	683	0	0	0	0	13618	0	0	0	0	0	0	0	0	0	0	0	0	0	0	0
5349	0	0	0	0	14736	0	0	0	0	0	0	0	0	0	0	0	0	0	0	0	0	0	0	0	0	0	0
5350	0	0	0	0	0	0	0	0	0	0	0	0	0	0	0	0	11898	0	0	0	0	0	62814	0	0	0	0
5351	0	0	0	0	0	0	0	0	0	0	0	0	0	0	0	0	0	0	0	0	0	0	0	0	12692	0	0
5354	0	0	0	0	0	0	611	0	0	0	0	0	0	0	0	0	0	0	0	0	0	0	0	0	0	0	0
5355	0	0	0	0	0	0	0	0	0	0	0	0	0	0	0	0	0	0	0	0	0	0	0	0	0	8364	0
5356	0	0	0	0	0	0	0	0	0	0	0	0	0	0	0	0	0	0	0	0	0	0	0	0	0	0	2597
5357	0	0	0	0	0	0	0	0	0	0	0	0	0	0	0	0	0	0	0	0	3253	0	0	0	0	0	0
5359	0	9746	0	0	0	0	0	4154	0	0	0	0	0	0	0	0	0	0	0	0	0	0	2992	0	0	0	0
5361	0	0	1659	0	0	0	0	0	0	0	0	0	0	0	0	0	0	0	0	0	0	0	0	0	0	0	0
5363	0	0	0	0	0	0	879	0	0	0	0	0	0	0	0	0	0	0	0	0	0	0	0	0	0	0	0
5364	0	0	0	0	0	0	0	0	0	0	0	0	0	0	0	0	0	0	0	0	0	0	0	0	0	0	1891
5365	0	0	0	0	0	0	0	272	0	0	0	0	0	0	0	0	0	0	0	0	0	5198	71311	0	0	0	0
5366	0	0	0	0	0	0	0	0	0	0	0	0	0	0	0	0	0	0	253584	0	1751	0	0	0	25257	0	0
5367	0	0	0	0	44978	0	0	0	0	0	0	0	0	0	0	0	0	0	0	0	0	0	0	0	0	0	0
5369	0	0	0	0	0	0	0	0	0	0	0	0	0	0	0	0	0	0	0	4168	0	0	0	0	0	0	0
5370	0	0	0	0	0	39727	0	0	0	0	0	0	0	0	0	0	0	0	0	0	0	0	0	0	0	21742	0
5371	0	0	5929	0	0	0	0	4522	0	0	0	0	0	0	0	0	0	0	0	0	0	235	0	0	0	0	0
5372	0	0	0	0	0	0	0	0	0	0	0	0	0	0	0	0	0	0	0	0	0	0	0	0	0	0	26192
5373	0	0	0	2925	22363	0	0	0	0	0	0	0	0	0	0	0	0	0	0	0	2772	0	0	0	37495	0	0
5374	0	0	0	0	0	0	0	0	61971	0	0	0	0	0	0	0	0	0	0	0	0	0	0	9332	0	0	0
5375	0	0	0	0	0	0	3167	0	0	0	0	0	0	0	0	0	0	0	0	3443	0	0	0	0	0	0	0
5378	0	0	0	0	0	0	0	0	0	0	0	0	0	0	0	0	0	0	0	0	335	0	0	0	0	35453	0
5379	0	0	0	0	0	0	0	0	0	0	0	0	0	0	0	175526	0	3233726	0	0	0	0	0	0	0	0	0
5380	0	0	0	0	0	0	0	0	0	0	0	274364	0	1866229	0	0	0	0	0	0	0	0	0	0	0	0	0
5381	0	0	0	0	0	2177	0	0	0	755546	472843	0	1387194	0	3872	0	0	0	0	0	0	0	393	0	0	0	0
5382	0	0	3499	2934	0	0	0	0	0	0	0	0	0	0	0	0	173612	0	0	0	0	0	0	2448	0	0	0
5384	0	0	0	0	0	0	0	4885	0	0	0	0	0	0	0	0	0	0	0	0	0	0	0	0	0	0	0
5388	0	0	0	1948	0	0	0	0	0	0	0	0	0	0	0	0	0	0	0	0	0	0	0	0	0	0	0
5397	0	0	0	5579	0	0	0	0	0	0	0	0	0	0	0	0	0	0	0	0	0	0	0	0	0	0	0
5402	0	0	0	0	0	0	0	0	0	0	0	0	0	0	0	27869	0	0	0	0	0	0	0	0	0	0	0
5408	0	0	0	0	0	12641	0	0	31842	0	0	0	0	0	0	0	0	0	0	0	0	0	0	0	0	0	0
5409	0	0	0	0	0	0	0	69433	0	0	0	0	0	0	0	0	0	0	0	0	0	0	0	0	0	0	0
5411	5818551	14351	0	0	0	0	0	0	0	0	0	0	0	0	0	0	0	0	0	0	0	0	0	0	0	0	0
5412	0	0	86772	0	319137	154951	19555	0	0	0	0	0	0	0	0	0	0	0	0	0	0	0	0	0	0	0	0
5413	0	0	0	228	0	0	0	0	0	0	0	0	0	0	0	0	0	0	0	0	0	0	0	0	0	0	0
5418	0	0	0	0	0	0	12823	0	0	0	0	0	0	0	0	0	0	0	0	0	0	0	0	0	0	0	0
5421	0	0	0	0	0	0	0	0	0	0	0	0	0	0	0	6751	0	0	0	0	0	0	0	0	0	0	0
5429	0	16945	0	0	0	0	0	4473	0	0	0	0	0	0	0	0	0	0	0	0	0	0	0	0	0	0	0
5433	0	0	0	2487	0	0	0	0	0	0	0	0	0	0	0	0	0	0	0	0	0	0	0	0	0	0	0
5434	0	0	0	0	0	0	0	0	0	0	0	0	0	95643	0	0	0	0	0	0	0	0	0	0	0	0	0
5436	0	0	0	0	0	0	0	7293	0	0	0	0	0	0	0	0	0	0	0	0	0	0	0	0	0	0	0
5437	0	13	0	0	0	0	0	0	0	0	0	0	0	0	0	0	0	0	0	0	0	0	0	0	0	0	0
5438	0	0	0	1719	0	0	0	0	0	0	0	0	0	0	0	0	0	0	0	0	0	0	0	0	0	0	0
5439	0	0	0	0	0	0	0	0	0	0	0	0	0	0	7543	0	0	0	0	0	0	0	0	0	0	0	0
5441	0	0	0	0	0	0	0	0	0	0	0	7342	48991	0	0	0	0	0	0	0	0	0	0	0	0	0	0
5442	0	0	5857	382	5373	0	0	0	0	0	0	0	0	0	0	0	0	0	0	0	0	0	0	0	0	0	0
5444	0	3599	0	0	0	0	0	8177	0	0	0	0	0	0	0	0	0	0	0	0	0	0	0	0	0	0	0
5445	0	0	0	0	0	0	178	0	0	0	0	0	0	0	0	0	0	0	0	0	0	0	0	0	0	0	0
5450	0	0	0	569	0	0	0	0	0	0	0	0	0	0	0	0	0	0	0	0	0	0	0	0	0	0	0
5451	0	0	0	0	0	0	0	8891	0	0	0	0	0	0	0	0	0	0	0	0	0	0	0	0	0	0	0
5457	0	0	0	0	0	0	1453	0	0	0	0	0	0	0	0	0	0	0	0	0	0	0	0	0	0	0	0
5461	0	0	0	0	0	0	0	0	7719	0	0	0	0	0	0	0	0	0	0	0	0	0	0	0	0	0	0
5466	0	0	0	0	0	12827	0	0	0	0	0	0	0	0	0	0	0	0	0	0	0	0	0	0	0	0	0
5467	0	0	0	0	0	0	0	0	5379	0	0	0	0	0	0	0	0	0	0	0	0	0	0	0	0	0	0
5490	8871	0	0	0	0	0	0	0	0	0	0	0	0	0	0	0	0	0	0	0	0	0	0	0	0	0	0
5603	0	0	0	0	0	0	0	0	0	0	0	0	0	0	0	0	21658	0	0	0	0	0	0	0	0	0	0
5610	0	0	0	0	0	0	0	0	0	0	0	0	0	0	0	0	4415	0	0	0	0	0	0	0	0	0	0
5704	0	0	0	0	0	0	0	0	0	0	0	0	12221	0	0	0	0	0	0	0	0	0	0	0	0	0	0
5710	0	0	0	0	0	0	0	0	0	0	324	0	0	0	0	0	0	0	0	0	0	0	0	0	0	0	0
5712	0	0	0	0	0	0	0	0	0	0	0	0	0	0	0	0	34129	0	0	0	0	0	0	0	0	0	0
5716	0	0	0	0	0	0	0	0	0	0	0	0	0	0	9559	0	0	0	0	0	0	0	0	0	0	0	0
5718	0	0	0	0	0	0	0	0	0	0	0	0	3563	0	0	0	0	1159	0	0	0	0	0	0	0	0	0
5719	0	0	0	0	0	0	0	0	0	0	758	0	0	0	0	0	0	0	0	0	0	0	0	0	0	0	0
5721	0	0	0	0	0	0	0	0	0	289329	0	0	0	0	0	652	0	0	0	0	0	0	0	0	0	0	0
5722	0	0	0	0	0	0	0	0	0	0	0	0	0	0	1869	0	75129	0	0	0	0	0	0	0	0	0	0
5724	0	0	0	0	0	0	0	0	0	0	0	0	0	0	0	0	0	49122	0	0	0	0	0	0	0	0	0
5737	0	0	0	0	0	0	0	0	0	0	0	0	0	0	0	0	0	22248	0	0	0	0	0	0	0	0	0
5725	0	0	0	0	0	0	0	0	0	0	0	0	32467	0	0	0	0	0	0	0	0	0	0	0	0	0	0
5728	0	0	0	0	0	0	0	0	0	0	0	0	0	0	0	0	0	0	27322	0	0	0	0	0	0	0	0
5750	0	0	0	0	0	0	0	0	0	0	0	0	0	0	0	0	0	0	589	0	0	0	0	0	0	0	0
5766	0	0	0	0	0	0	0	0	0	0	0	0	0	0	0	0	0	0	37267	0	0	0	0	0	0	0	0
5787	0	0	0	0	0	0	0	0	0	0	0	0	0	0	0	0	0	0	9452	0	0	0	0	0	0	0	0
5809	0	0	0	0	0	0	0	0	0	0	0	0	0	0	0	0	0	0	0	0	0	0	16789	0	0	0	0
5816	0	0	0	0	0	0	0	0	0	0	0	0	0	0	0	0	0	0	0	0	0	0	17478	0	0	0	0
5820	0	0	0	0	0	0	0	0	0	0	0	0	0	0	0	0	0	0	22949	0	0	0	0	0	0	0	0
5836	0	0	0	0	0	0	0	0	0	0	0	0	0	0	0	0	0	0	0	0	0	0	215	0	0	0	0
5855	0	0	0	0	0	0	0	0	0	0	0	0	0	0	0	0	0	0	0	0	0	531	0	0	0	0	0
5856	0	0	0	0	0	0	0	0	0	0	0	0	0	0	0	0	0	0	0	0	0	0	149457	0	0	0	0
5864	0	0	0	0	0	0	0	0	0	0	0	0	0	0	0	0	0	0	0	0	0	0	0	0	0	17349	0
5868	0	0	0	0	0	0	0	0	0	0	0	0	0	0	0	0	0	0	0	0	0	0	0	0	0	655	0
5857	0	0	0	0	0	0	0	0	0	0	0	0	0	0	0	0	0	0	117541	0	0	0	0	0	0	0	0
5919	0	0	0	0	0	0	0	0	0	0	0	0	0	0	0	0	0	0	36251	0	0	0	0	0	0	0	0
5971	0	0	0	0	0	0	0	0	0	0	0	0	0	0	0	0	0	0	2819	0	0	0	0	0	0	0	0
5979	0	0	0	0	0	0	0	0	0	0	0	0	0	0	0	0	0	0	23745	0	0	0	0	0	0	0	0
6058	0	0	0	0	0	0	0	6329	0	0	0	0	0	0	0	0	0	0	0	0	0	0	0	0	0	0	0
6066	0	0	0	0	0	0	0	977	0	0	0	0	0	0	0	0	0	0	0	0	0	0	0	0	0	0	0
6075	0	0	0	0	0	0	0	5912	0	0	0	0	0	0	0	0	0	0	0	0	0	0	0	0	0	0	0
6088	0	0	0	0	0	3747	0	0	0	0	0	0	0	0	0	0	0	0	0	0	0	0	0	0	0	0	0
6095	1319	0	0	0	0	0	0	0	0	0	0	0	0	0	0	0	0	0	0	0	0	0	0	0	0	0	0
6099	0	0	0	0	0	0	0	23782	0	0	0	0	0	0	0	0	0	0	0	0	0	0	0	0	0	0	0
6101	815	0	0	0	0	0	0	0	0	0	0	0	0	0	0	0	0	0	0	0	0	0	0	0	0	0	0
6115	27152	0	0	0	0	0	281	0	0	0	0	0	0	0	0	0	0	0	0	0	0	0	0	0	0	0	0
6123	1855	0	0	0	0	0	0	0	0	0	0	0	0	0	0	0	0	0	0	0	0	0	0	0	0	0	0
6126	0	0	7794	0	0	0	0	0	0	0	0	0	0	0	0	0	0	0	0	0	0	0	0	0	0	0	0
6133	39999	0	4653	0	0	0	0	0	353	0	0	0	0	0	0	0	0	0	0	0	0	0	0	0	0	0	0
6135	0	0	0	0	0	0	0	161866	0	0	0	0	0	0	0	0	0	0	0	0	0	0	0	0	0	0	0
6136	0	0	0	0	0	12258	0	0	0	0	0	0	0	0	0	0	0	0	0	0	0	0	0	0	0	0	0
6137	0	0	8854	0	0	0	0	0	0	0	0	0	0	0	0	0	0	0	0	0	0	0	0	0	0	0	0
6139	0	0	0	0	0	0	0	14982	0	0	0	0	0	0	0	0	0	0	0	0	0	0	0	0	0	0	0
6141	0	0	0	0	0	0	17855	0	0	0	0	0	0	0	0	0	0	0	0	0	0	0	0	0	0	0	0
6148	0	0	0	0	0	0	0	0	0	0	0	0	0	11745	0	0	0	0	0	0	0	0	0	0	0	0	0
6150	0	0	0	0	0	0	0	0	8146	0	0	0	0	0	0	0	0	0	0	0	0	0	0	0	0	0	0
6151	61511	0	0	0	0	0	0	0	0	0	0	0	0	0	0	0	0	0	0	0	0	0	0	0	0	0	0
6155	958583	0	0	0	0	0	0	0	0	0	0	0	0	0	0	0	0	0	0	0	0	0	0	0	0	0	0
6156	8328	0	0	0	0	27243	0	0	0	0	0	0	0	0	0	0	0	0	0	0	0	0	0	0	0	0	0
6158	69543	0	0	0	0	0	0	0	0	0	0	0	0	11796	0	0	0	0	0	0	0	0	0	0	0	0	0
6160	91532	0	0	0	0	0	1325	0	0	0	0	0	0	0	0	0	0	3322	0	0	0	0	0	0	0	0	0
6161	168348	0	0	0	0	0	0	0	438	0	0	0	0	0	0	0	0	0	0	0	0	0	0	0	0	0	0
6166	16969	0	0	0	0	0	0	0	0	0	0	0	0	0	0	0	0	0	0	0	0	0	0	0	0	0	0
6167	197472	0	0	0	0	0	1441	0	0	0	0	0	0	0	0	0	0	0	0	0	0	0	0	0	0	0	0
6169	12696	0	0	0	0	0	0	0	6629	0	0	0	0	0	0	0	0	0	0	0	0	0	0	0	0	0	0
6170	16813	0	0	0	0	13369	0	0	0	0	0	0	0	0	0	0	0	0	0	0	0	0	0	0	0	0	0
6174	1364	0	0	0	4885	0	0	0	0	0	0	0	0	0	0	0	0	0	0	0	0	0	0	0	0	0	0
6176	12922	0	0	0	0	0	0	0	0	0	0	0	0	0	0	0	0	0	0	0	0	0	0	0	0	0	0
6177	0	0	0	0	0	19512	0	27137	0	0	0	0	0	0	0	0	0	0	0	0	0	0	0	0	0	0	0
6180	0	0	0	0	0	0	3145	0	0	0	0	0	0	25574	0	0	0	0	0	0	0	0	0	0	0	0	0
6187	0	0	0	0	0	0	0	0	0	0	2737	0	0	0	0	0	0	0	0	0	0	0	0	0	0	0	0
6192	0	0	0	0	0	12971	0	0	0	0	0	0	0	0	0	0	0	0	0	0	0	0	0	0	0	0	0
6193	0	0	0	0	0	0	145	0	0	0	3924	0	0	0	0	0	0	0	0	0	0	0	0	0	0	0	0
6195	0	0	0	0	0	0	0	0	0	0	0	25	0	0	0	0	0	0	0	0	0	0	0	0	0	0	0
6197	0	0	0	0	25127	0	0	0	0	0	0	0	0	0	0	0	0	0	0	0	0	0	0	0	0	0	0
6198	0	0	0	0	0	0	0	0	0	0	0	0	0	0	0	7514	0	0	0	0	0	0	0	0	0	0	0
6199	0	0	0	0	0	0	0	1264	2614	0	0	0	0	0	0	0	0	0	0	0	0	0	0	0	0	0	0
6200	0	0	3453	0	0	0	869	0	0	0	0	0	0	0	0	0	0	0	0	0	0	0	0	0	0	0	0
6204	0	0	0	0	0	0	0	1628	0	0	0	0	0	0	0	0	0	0	0	0	0	0	0	0	0	0	0
6205	0	0	0	0	0	0	153	0	0	0	0	0	0	0	0	0	0	0	0	0	0	0	0	0	0	0	0
6207	0	877	1644	0	0	0	0	0	0	0	0	0	0	0	0	0	0	0	0	0	0	0	0	0	0	0	0
6209	0	0	0	0	0	0	0	0	16856	0	0	0	0	0	0	0	0	0	0	0	0	0	0	0	0	0	0
6213	0	0	0	0	0	4261	0	0	0	0	0	12536	0	0	0	0	0	0	0	0	0	0	0	0	0	0	0
6214	0	0	0	0	0	0	0	15757	0	0	0	0	0	0	0	0	0	0	0	0	0	0	0	0	0	0	0
6215	0	0	0	0	0	0	126	0	0	0	0	0	0	0	0	0	0	0	0	0	0	0	0	0	0	0	0
6216	0	0	384	0	0	0	0	0	0	0	0	0	0	0	0	0	0	0	0	0	0	0	0	0	0	0	0
6223	0	0	0	0	0	0	0	1914	0	0	0	0	0	0	0	0	0	0	0	0	0	0	0	0	0	0	0
6253	0	0	0	0	0	0	0	0	0	0	0	0	0	0	0	438158	0	0	0	0	0	0	0	0	0	0	0
6254	0	0	0	0	0	0	0	0	0	0	0	0	0	1686716	523843	0	0	3457389	0	0	0	0	0	0	0	0	0
6255	0	0	0	0	0	0	0	0	488232	69854	0	278123	1398255	0	0	0	0	0	0	0	0	0	0	0	0	0	0
6256	0	0	0	0	0	0	0	0	0	0	0	0	0	0	0	0	19537	0	0	0	0	0	0	0	0	0	0
6257	0	295695	0	0	0	6374	0	197129	0	0	0	0	0	0	0	0	0	0	0	0	0	0	0	0	0	0	0
6259	0	0	0	3196	0	0	0	0	0	0	0	0	0	0	0	0	0	0	0	0	0	0	0	0	0	0	0
6295	0	38689	0	0	0	0	0	0	0	0	0	0	0	0	0	31211	0	0	0	0	0	0	0	0	0	0	0
6258	958583	0	18399	0	684323	0	0	0	0	0	497627	0	0	0	0	0	0	0	0	0	0	0	0	0	0	0	0
6262	0	0	0	0	0	0	59757	0	0	0	0	0	0	0	0	0	0	0	0	0	0	0	0	0	0	0	0
6280	0	0	0	0	0	0	0	0	0	0	0	4422	0	0	0	0	0	0	0	0	0	0	0	0	0	0	0
6290	0	0	0	417	0	0	0	0	0	0	0	0	0	0	0	0	0	0	0	0	0	0	0	0	0	0	0
6292	0	0	0	0	0	0	0	25664	0	0	0	0	0	0	0	0	0	0	0	0	0	0	0	0	0	0	0
6298	0	0	0	428	0	0	7721	0	0	0	0	0	0	0	0	0	0	0	0	0	0	0	0	0	0	0	0
6326	0	0	0	0	0	0	0	0	2151	0	0	0	0	0	0	0	0	0	0	0	0	0	0	0	0	0	0
6304	0	0	0	0	0	0	0	0	0	0	0	59876	0	0	0	0	0	0	0	0	0	0	0	0	0	0	0
6305	0	0	0	0	0	0	0	1343	0	0	0	0	0	0	0	0	0	0	0	0	0	0	0	0	0	0	0
6308	0	0	0	594	0	0	0	0	0	0	0	0	0	0	0	0	0	0	0	0	0	0	0	0	0	0	0
6309	0	0	0	0	0	0	0	0	0	0	0	0	0	0	0	1338	0	0	0	0	0	0	0	0	0	0	0
6310	0	0	0	0	0	0	0	0	0	0	35527	0	0	0	0	0	0	247992	0	0	0	0	0	0	0	0	0
6311	0	0	0	0	0	0	0	0	0	0	0	13116	0	1295427	0	0	0	0	0	0	0	0	0	0	0	0	0
6312	0	0	0	0	0	0	0	0	0	5179161	0	0	0	0	0	0	0	0	0	0	3684	0	0	0	0	0	0
6313	0	0	0	0	0	0	0	641	0	0	0	0	0	0	353969	0	97326	0	0	18185	0	0	0	0	0	0	0
6314	0	199	0	0	0	0	0	0	0	0	0	0	176413	0	0	0	0	0	0	0	0	7878	0	0	0	0	0
6315	0	0	0	0	0	0	0	0	0	0	0	0	0	0	0	0	0	0	0	0	0	0	0	0	61337	0	0
6316	0	0	0	0	0	0	0	0	0	0	0	0	0	0	0	0	0	0	68532	0	0	0	0	0	0	0	0
6319	0	0	0	0	0	0	0	0	0	0	0	0	0	0	0	0	0	0	0	0	4485	0	0	0	0	0	0
6320	0	0	0	0	0	0	0	1371	0	0	0	0	0	0	0	0	0	0	0	0	0	0	0	0	0	0	0
6321	0	1883	3215	0	0	0	0	0	0	0	0	0	0	0	0	0	0	0	0	0	0	0	0	0	0	0	0
6322	0	0	0	0	0	0	0	0	0	0	0	0	0	0	0	0	0	0	0	0	0	0	0	0	0	35993	0
6327	0	0	0	0	0	0	2887	0	0	0	0	0	0	0	0	0	0	0	0	0	0	0	0	0	0	0	0
6328	0	0	0	0	0	0	0	72818	0	0	0	0	0	0	0	0	0	0	0	0	0	0	0	0	0	0	0
6329	0	1647	0	0	0	0	0	0	0	0	0	0	0	0	0	0	0	0	0	0	0	0	0	0	0	0	0
6333	0	0	0	0	0	0	0	0	0	0	0	0	0	0	0	9827	0	0	0	0	0	0	0	0	0	0	0
6335	0	0	0	0	0	35381	0	0	0	0	0	0	0	0	0	0	0	0	0	0	0	0	0	0	0	0	0
6336	0	0	0	0	0	0	0	13376	0	0	0	0	0	0	0	0	0	0	0	0	0	0	0	0	0	0	0
6339	0	0	0	0	0	0	0	0	0	0	0	0	0	0	0	2473	0	0	77798	0	0	0	0	0	0	0	0
6340	0	0	0	3469	0	0	0	0	8221	0	0	0	0	0	0	0	0	0	0	0	0	0	0	0	0	0	0
6344	0	0	0	0	1566	0	0	0	0	0	0	0	0	0	0	0	0	0	0	0	0	0	0	0	0	0	0
6345	0	0	0	0	0	0	0	0	0	0	0	0	0	0	26617	0	0	0	0	0	0	0	0	0	0	0	0
6348	0	0	0	0	0	0	0	4299	0	0	0	0	0	0	0	0	0	0	0	0	0	0	0	0	0	0	0
6353	0	0	0	0	1279	0	0	0	11164	0	0	0	0	0	0	0	0	0	0	0	0	0	0	0	0	0	0
6356	0	15944	0	0	0	0	0	0	0	0	0	0	0	0	0	0	0	0	0	0	0	0	0	0	0	0	0
6357	8328	0	0	0	0	0	0	0	0	0	0	0	0	0	0	0	0	0	0	0	0	0	0	0	0	0	0
6358	0	0	0	0	0	0	616	6738	0	0	8761	0	0	0	0	0	0	0	0	0	0	0	0	0	0	0	0
6359	0	0	0	0	0	12232	0	0	0	0	0	0	0	0	0	0	0	0	196679	0	0	0	0	0	0	0	0
6362	0	0	0	0	9682	0	0	0	0	0	0	7883	0	0	0	0	0	0	0	0	0	0	0	0	0	0	0
6363	0	0	0	0	0	0	0	2763	0	0	0	0	0	0	0	0	0	0	0	0	0	0	0	0	0	0	0
6364	0	6368	0	0	0	0	0	0	9726	0	1455	0	0	0	0	21299	0	0	0	0	0	0	0	0	0	0	0
6365	69543	0	2733	0	0	0	0	0	0	0	0	0	59771	0	0	0	0	0	0	0	0	0	0	0	0	0	0
6369	0	0	0	0	0	0	0	0	0	0	0	5398	0	0	0	0	0	0	0	0	0	0	0	0	0	0	0
6370	0	0	0	0	11531	0	0	4772	0	0	0	0	0	0	0	0	9277	0	423286	0	0	0	0	0	0	0	0
6373	0	0	337	0	0	0	0	0	0	0	0	0	0	0	0	0	0	0	0	0	0	0	0	0	0	0	0
6374	0	0	0	0	0	0	0	0	0	0	0	0	32883	55819	0	0	0	0	0	0	0	0	0	0	0	0	0
6375	91532	0	0	0	0	11521	1232	0	0	0	8762	5366	0	0	26853	0	0	0	0	0	0	0	0	0	0	0	0
6376	0	0	0	0	0	0	0	548	0	0	0	0	0	0	0	0	0	0	0	0	0	0	0	0	0	0	0
6377	0	0	0	0	0	0	0	0	25167	0	0	0	0	0	0	0	0	0	0	0	0	0	0	0	0	0	0
6380	0	0	0	0	0	0	0	0	0	0	6158	0	0	0	0	0	0	0	0	0	0	0	0	0	0	0	0
6381	0	0	0	0	0	14729	0	0	0	0	0	1224	3434	0	0	0	0	0	0	0	0	0	0	0	0	0	0
6382	168348	0	0	29	0	0	0	0	0	0	0	0	0	0	0	0	0	0	0	0	0	0	0	0	0	0	0
6383	0	0	483	0	316	0	0	0	0	0	0	0	0	0	0	0	0	0	0	0	0	0	0	0	0	0	0
6384	0	0	0	0	0	0	0	6947	0	0	0	0	0	0	0	0	0	0	0	0	0	0	0	0	0	0	0
6387	0	0	0	0	0	0	116	0	0	0	0	0	0	0	0	0	0	0	0	0	0	0	0	0	0	0	0
6389	0	0	0	0	0	0	0	0	0	0	0	0	0	0	0	21826	0	0	0	0	0	0	0	0	0	0	0
6390	0	0	453	0	0	0	0	0	0	0	0	0	0	0	0	0	0	0	0	0	0	0	0	0	0	0	0
6391	0	0	0	0	0	0	0	7668	0	0	0	0	0	0	0	0	0	0	0	0	0	0	0	0	0	0	0
6392	0	0	0	0	0	0	0	0	0	0	0	0	63784	0	0	0	0	0	0	0	0	0	0	0	0	0	0
6395	0	0	0	0	0	1419	0	0	0	0	0	7217	0	0	0	0	0	0	0	0	0	0	0	0	0	0	0
6397	16969	0	0	0	0	0	0	0	0	0	0	0	0	0	0	0	0	0	0	0	0	0	0	0	0	0	0
6398	0	0	3679	0	0	0	0	0	4367	0	0	0	0	0	0	0	0	0	0	0	0	0	0	0	0	0	0
6400	0	0	0	0	0	0	0	0	0	0	0	0	0	0	0	0	0	0	0	0	0	0	625	0	0	0	0
6401	0	0	0	0	0	0	0	0	0	0	31862	0	0	0	0	0	0	0	122498	0	0	0	0	0	0	0	0
6402	0	0	0	1547	0	0	0	0	0	0	0	0	0	0	0	0	0	0	0	0	0	0	0	0	0	0	0
6403	0	0	0	0	0	0	0	0	0	0	0	12765	0	0	0	0	0	0	0	0	0	0	0	247	0	0	0
6404	0	0	0	0	0	0	0	0	487	0	0	0	0	0	0	0	0	0	0	0	0	0	0	0	0	0	0
6406	0	0	0	0	0	4143	0	0	0	0	0	0	12165	23535	0	0	0	0	0	0	0	0	0	0	0	0	0
6407	0	0	0	0	8431	0	0	0	0	0	0	0	0	0	0	0	0	9413	0	0	0	0	0	0	0	0	0
6409	0	0	0	0	0	0	0	0	0	25851	0	0	0	198343	0	0	0	0	0	0	0	0	0	0	0	0	0
6410	0	0	0	0	0	0	0	0	0	0	0	0	0	0	141474	5945	584298	0	0	0	0	0	0	0	0	0	0
6411	0	0	0	0	0	5973	0	0	0	0	0	0	0	0	0	0	0	0	0	3959	0	0	0	0	0	0	0
6412	0	0	0	0	0	0	0	0	0	0	0	0	0	0	0	0	0	0	0	0	0	0	0	5278	0	0	0
6413	0	0	0	0	0	0	0	0	0	0	65215	16235	0	0	0	0	0	0	0	0	0	0	0	0	0	0	0
6414	0	0	0	0	0	0	0	0	0	0	0	0	169272	0	0	0	0	0	0	0	0	0	0	0	0	0	0
6416	0	0	0	0	3879	0	0	0	0	0	0	0	0	0	0	0	0	0	0	0	0	0	0	0	0	0	0
6420	0	9667	0	0	0	2729	0	0	0	0	0	0	0	0	0	0	0	0	0	0	0	0	0	0	0	0	0
6424	197472	0	0	0	0	0	0	0	0	0	0	0	0	0	0	0	0	0	0	0	0	0	0	0	0	0	0
6432	0	0	0	0	0	0	0	0	0	0	0	8589	0	0	0	0	0	0	0	0	0	0	0	0	0	0	0
6440	0	0	0	0	0	0	0	0	0	0	0	0	0	0	0	0	45488	0	0	0	0	0	0	0	0	0	0
6443	0	0	0	0	0	0	0	0	0	0	0	0	0	0	0	4878	0	0	0	0	0	0	0	0	0	0	0
6444	0	0	0	0	0	0	0	0	0	0	0	0	0	0	8289	0	0	0	0	0	0	0	0	0	0	0	0
6447	0	0	0	0	0	0	0	0	0	0	0	234	0	0	0	0	0	0	0	0	0	0	0	0	0	0	0
6449	0	0	0	0	0	0	0	0	0	0	0	0	18157	0	0	0	0	0	0	0	0	0	0	0	0	0	0
6450	0	0	0	0	0	0	0	0	0	0	0	0	0	0	0	0	0	0	252561	0	0	62623	0	12386	0	0	0
6451	0	0	0	0	0	0	0	0	0	0	0	0	0	0	0	0	3793	0	0	16622	8425	0	139637	0	774845	0	5211
6452	0	0	0	0	0	0	0	0	0	0	0	0	0	15732	0	8195	0	0	0	0	0	0	0	0	0	0	0
6453	0	0	0	0	0	0	0	0	0	0	0	0	0	0	0	0	0	59692	0	0	0	0	0	0	0	0	0
6455	0	0	0	0	0	0	0	0	0	0	0	0	0	0	13775	0	0	0	0	0	0	0	0	0	0	0	0
6456	0	0	0	0	0	0	0	0	0	0	0	5837	0	0	0	0	0	0	0	0	0	0	0	0	0	31373	0
6458	0	0	0	0	0	0	0	0	0	0	0	0	0	15749	0	0	0	0	0	0	0	0	0	0	0	0	0
6459	0	0	0	0	0	0	0	0	0	0	12969	0	0	0	0	0	0	0	0	0	0	0	0	0	0	0	0
6463	0	0	0	0	0	0	0	0	0	0	0	0	0	0	0	13139	0	0	0	0	0	0	0	0	0	0	0
6464	0	0	0	0	0	0	0	0	0	0	0	0	0	0	0	0	53197	0	0	0	0	0	0	0	0	0	0
6465	0	0	0	0	0	0	0	0	0	0	0	4241	0	1694	0	0	0	0	0	0	0	0	0	0	0	0	0
6466	0	0	0	0	0	0	0	0	0	0	0	0	0	0	0	0	0	3362	0	0	0	0	0	0	0	0	0
6467	0	0	0	0	0	0	0	0	0	13599	0	0	0	0	0	0	0	0	0	0	0	0	0	0	0	0	0
6469	0	0	0	0	0	0	0	0	0	0	0	0	0	0	1419	0	0	0	0	0	0	0	0	0	0	0	0
6470	0	0	0	0	0	0	0	0	0	0	721	0	0	0	0	0	0	0	0	0	0	8334	0	0	0	0	0
6471	0	0	0	0	0	0	0	0	0	0	0	0	0	0	0	0	38377	26555	0	0	0	0	0	0	0	0	0
6475	0	0	0	0	0	0	0	0	0	0	0	0	0	0	0	0	0	0	0	0	9653	0	0	14739	0	0	0
6476	0	0	0	0	0	0	0	0	0	0	0	0	0	0	0	0	0	0	0	0	0	0	391827	0	0	0	0
6477	0	0	0	0	0	0	0	0	0	0	0	0	0	3675	0	0	0	0	0	0	0	0	0	0	0	0	0
6479	0	0	0	0	0	0	0	0	0	0	0	0	0	0	12846	0	0	0	0	0	0	0	0	0	0	0	0
6481	0	0	0	0	0	0	0	0	0	0	0	715	0	0	0	0	0	0	0	0	0	0	0	0	0	0	0
6482	0	0	0	0	0	0	0	0	0	0	0	0	0	0	0	0	0	1116	0	0	0	0	0	0	0	0	0
6483	0	0	0	0	0	0	0	0	0	0	0	0	0	0	0	0	61352	0	0	0	0	0	0	0	0	0	0
6484	0	0	0	0	0	0	0	0	0	0	0	0	0	0	0	0	0	0	0	0	0	0	0	0	0	0	137764
6485	12696	0	0	0	0	0	0	0	0	0	0	0	0	0	0	0	0	0	0	0	0	0	0	0	0	0	0
6486	0	0	0	0	0	0	0	0	0	0	0	0	0	0	0	0	0	0	0	0	0	841	0	9616	0	0	0
6488	0	0	0	0	0	0	0	0	0	267975	0	0	0	0	0	0	0	0	0	0	0	0	0	0	0	0	0
6491	0	0	0	0	0	0	0	0	0	0	0	0	0	1576	0	0	0	0	0	0	0	0	0	0	0	0	0
6492	0	0	0	0	0	0	0	0	0	0	0	0	0	0	0	0	0	0	0	0	0	0	0	833	0	0	0
6493	0	0	0	0	0	0	0	0	0	0	23931	131	0	0	0	0	0	0	0	0	3855	0	0	0	0	0	0
6495	16813	0	0	0	0	0	0	0	0	0	0	0	0	0	0	0	0	6543	0	0	0	0	0	0	0	0	0
6500	0	0	0	0	0	0	0	0	0	0	0	0	0	0	0	0	292244	0	0	0	0	0	0	0	0	0	0
6501	0	0	0	0	0	0	0	0	0	0	0	0	224419	12383	0	0	0	0	0	0	0	0	0	0	0	0	0
6502	0	0	0	0	0	0	0	0	0	0	1455	0	0	0	0	0	0	0	0	0	0	0	0	0	0	0	0
6503	0	0	0	0	0	0	0	0	0	0	0	0	0	0	91731	0	0	0	0	0	0	0	0	565	0	0	0
6504	0	0	0	0	0	0	0	0	0	0	0	1537	0	0	0	0	0	8973	0	0	0	0	0	0	0	0	0
6507	0	0	0	0	0	0	0	0	0	0	0	0	0	0	0	172584	0	0	0	0	0	0	0	0	0	0	8468
6509	0	0	0	0	0	0	0	0	0	0	32988	0	0	0	0	0	0	0	0	0	0	0	0	0	1667	0	0
6511	0	0	0	0	0	0	0	0	0	0	0	0	0	12428	0	0	0	0	0	0	0	0	0	0	0	0	0
6512	0	0	0	0	0	0	0	0	0	0	0	0	0	0	0	0	0	0	0	0	0	0	0	163	0	0	0
6515	0	0	0	0	0	0	0	0	0	0	0	1149	0	0	0	0	0	0	0	0	0	0	0	0	8474	0	0
6516	0	0	0	0	0	0	0	0	0	0	0	0	0	0	0	0	0	0	0	0	0	0	6612	0	0	0	0
6522	0	0	0	0	0	0	0	0	0	0	0	0	0	0	0	0	0	0	0	0	0	0	0	0	7213	0	0
6524	1364	0	0	0	0	0	0	0	0	0	0	0	0	0	0	0	0	0	0	0	0	0	65985	0	0	0	0
6526	0	0	0	0	0	0	0	0	0	0	0	0	0	0	0	0	0	24815	0	0	0	0	0	3746	0	0	0
6529	0	0	0	0	0	0	0	0	0	0	0	0	0	0	0	0	0	0	0	0	0	0	0	0	0	0	333
6532	0	0	0	0	0	0	0	0	0	0	0	0	13967	0	0	0	0	0	0	0	0	0	0	0	0	0	0
6533	0	0	0	0	0	0	0	0	0	0	0	0	0	0	0	0	0	0	0	0	0	0	0	2351	12617	0	0
6538	0	0	0	0	0	0	0	0	0	0	0	0	0	0	0	0	22297	0	0	0	0	0	377	0	0	0	0
6539	0	0	0	0	0	0	0	0	0	0	0	0	0	0	0	0	0	0	0	0	0	0	0	2519	0	0	0
6543	0	0	0	0	0	0	0	0	0	86812	0	0	0	0	0	0	0	0	0	0	0	0	0	0	0	0	0
6545	0	0	0	0	0	0	0	0	0	0	0	0	0	0	0	0	11312	0	0	0	0	0	0	0	0	0	0
6548	0	0	0	0	0	0	0	0	0	0	0	0	0	0	6773	0	0	0	0	0	0	0	0	0	0	0	0
6549	0	0	0	0	0	0	0	0	0	2171	0	0	0	0	0	0	0	0	0	0	0	0	0	0	0	0	0
6551	0	0	0	0	0	0	0	0	0	0	0	0	0	0	0	8391	0	0	0	0	0	0	0	0	0	0	0
6552	0	0	0	0	0	0	0	0	0	0	0	0	0	0	0	0	32237	0	0	0	0	0	0	0	0	0	0
6553	0	0	0	0	0	0	0	0	0	0	0	0	0	0	0	0	0	0	0	0	0	0	0	7227	0	0	0
6556	0	0	0	0	0	0	0	0	0	0	0	0	0	0	6652	0	0	0	0	0	0	0	0	0	0	0	0
6560	0	0	0	0	0	0	0	0	0	0	0	0	0	0	0	0	0	0	0	0	0	0	0	0	0	0	71927
6575	0	0	0	0	0	0	0	0	0	0	0	0	0	0	0	0	0	0	0	0	0	0	0	0	418972	0	0
6576	0	0	0	0	0	0	0	0	0	0	0	0	0	0	0	0	0	0	384568	9888	51449	19345	468973	54847	0	0	0
6577	0	0	0	0	0	0	0	0	0	0	0	0	0	0	0	0	0	0	0	0	0	0	0	0	0	0	125438
6581	0	0	0	0	0	0	0	0	0	0	0	0	0	0	0	0	0	0	0	0	0	0	0	0	0	254775	0
6592	0	0	0	0	0	0	0	0	0	0	0	0	0	0	0	0	0	0	0	0	0	0	0	0	0	0	254
6594	0	0	0	0	0	0	0	0	0	0	0	0	0	0	0	0	0	0	0	0	0	0	0	1596	47222	0	0
6595	0	0	0	0	0	0	0	0	0	0	0	0	0	0	0	0	0	0	0	0	0	0	51648	0	0	0	0
6598	0	0	0	0	0	0	0	0	0	0	0	0	0	0	0	0	0	0	0	7173	0	84	0	0	0	0	0
6600	0	0	0	0	0	0	0	0	0	0	0	0	0	0	0	0	0	0	0	0	0	0	0	0	0	0	34793
6602	0	0	0	0	0	0	0	0	0	0	0	0	0	0	0	0	0	0	0	0	0	0	0	7299	0	0	0
6603	0	0	0	0	0	0	0	0	0	0	0	0	0	0	0	0	0	0	0	0	6771	0	51928	0	0	0	0
6604	0	0	0	0	0	0	0	0	0	0	0	0	0	0	0	0	0	0	0	0	0	0	0	0	3769	0	0
6606	0	0	0	0	0	0	0	0	0	0	0	0	0	0	0	0	0	0	0	0	0	11459	0	0	0	0	0
6608	0	0	0	0	0	0	0	0	0	0	0	0	0	0	0	0	0	0	0	0	3758	0	0	0	0	0	0
6609	0	0	0	0	0	0	0	0	0	0	0	0	0	0	0	0	0	0	0	0	0	0	0	0	13127	0	35925
6613	0	0	0	0	0	0	0	0	0	0	0	0	0	0	0	0	0	0	0	0	0	996	0	0	0	0	0
6614	0	0	0	0	0	0	0	0	0	0	0	0	0	0	0	0	0	0	0	0	0	0	215	0	0	0	9955
6615	0	0	0	0	0	0	0	0	0	0	0	0	0	0	0	0	0	0	0	5771	0	0	0	0	0	0	0
6616	0	0	0	0	0	0	0	0	0	0	0	0	0	0	0	0	0	0	0	0	13535	0	0	0	0	0	0
6617	0	0	0	0	0	0	0	0	0	0	0	0	0	0	0	0	0	0	0	0	0	0	0	4225	0	0	0
6618	0	0	0	0	0	0	0	0	0	0	0	0	0	0	0	0	0	0	0	0	0	0	0	0	0	11258	0
6622	0	0	0	0	0	0	0	0	0	0	0	0	0	0	0	0	0	0	0	0	0	16739	0	0	0	0	0
6633	0	0	0	0	0	0	0	0	0	0	0	0	0	0	0	0	0	0	0	0	259	0	0	0	0	0	0
6634	0	0	0	0	0	0	0	0	0	0	0	0	0	0	0	0	0	0	0	0	0	0	0	0	21736	0	0
6636	0	0	0	0	0	0	0	0	0	0	0	0	0	0	0	0	0	0	0	0	0	0	122977	0	0	0	0
6638	0	0	0	0	0	0	0	0	0	0	0	0	0	0	0	0	0	0	0	0	0	6638	0	797	0	0	0
6640	0	0	0	0	0	0	0	0	0	0	0	0	0	0	0	0	0	0	0	0	2769	0	0	0	0	0	0
6641	0	0	0	0	0	0	0	0	0	0	0	0	0	0	0	0	0	0	0	0	0	0	0	0	42426	0	0
6644	0	0	0	0	0	0	0	0	0	0	0	0	0	0	0	0	0	0	0	0	0	0	0	0	0	17212	0
6645	0	0	0	0	0	0	0	0	0	0	0	0	0	0	0	0	0	0	0	0	0	0	0	0	0	0	31615
6646	0	0	0	0	0	0	0	0	0	0	0	0	0	0	0	0	0	0	0	0	1761	0	0	0	0	0	0
6649	0	0	0	0	0	0	0	0	0	0	0	0	0	0	0	0	0	0	0	0	0	8789	0	0	0	0	0
6651	0	0	0	0	0	0	0	0	0	0	0	0	0	0	0	0	0	0	0	795	0	0	0	14976	0	0	0
6652	0	0	0	0	0	0	0	0	0	0	0	0	0	0	0	0	0	0	0	0	271	0	0	0	0	0	0
6654	0	0	0	0	0	0	0	0	0	0	0	0	0	0	0	0	0	0	0	0	0	0	0	0	0	12896	0
6661	0	0	0	0	0	0	0	0	0	0	0	0	0	0	0	0	0	0	0	691	0	0	0	0	0	0	0
6662	0	0	0	0	0	0	0	0	0	0	0	0	0	0	0	0	0	0	0	0	0	389	0	0	0	0	0
6663	0	0	0	0	0	0	0	0	0	0	0	0	0	0	0	0	0	0	0	0	3287	0	0	0	0	949	0
6667	0	0	0	0	0	0	0	0	0	0	0	0	0	0	0	0	0	0	0	0	2157	0	0	0	0	0	0
6668	0	0	0	0	0	0	0	0	0	0	0	0	0	0	0	0	0	0	0	0	0	0	0	199	0	0	0
6709	0	0	0	0	0	0	0	0	0	0	0	0	0	0	0	0	0	0	0	0	0	291248	0	0	212488	0	0
6710	0	0	0	0	0	0	0	0	0	0	0	0	0	0	0	0	0	0	3821618	66825	0	0	19745	26519	0	0	81654
6711	0	0	0	0	0	0	0	0	0	0	0	0	0	0	0	0	0	0	0	0	345825	0	0	0	0	0	0
6715	0	0	0	0	0	0	0	0	0	0	0	0	0	0	0	0	0	0	0	0	0	0	0	0	0	1192474	0
6735	0	0	0	0	0	0	0	0	0	0	0	0	0	0	0	0	0	0	0	0	0	0	0	78865	0	0	0
6736	0	0	0	0	0	0	0	0	0	0	0	0	0	0	0	0	0	0	0	0	0	34919	0	0	0	0	0
6739	0	0	0	0	0	0	0	0	0	0	0	0	0	0	0	0	0	0	0	0	0	0	1517666	0	0	0	0
6745	0	0	0	0	0	0	0	0	0	0	0	0	0	0	0	0	0	0	0	0	0	56587	0	0	0	0	0
6747	0	0	0	0	0	0	0	0	0	0	0	0	0	0	0	0	0	0	0	0	0	0	0	0	0	0	771756
6750	0	0	0	0	0	0	0	0	0	0	0	0	0	0	0	0	0	0	0	0	0	0	0	77154	0	0	0
6768	0	0	0	0	0	0	0	0	0	0	0	0	0	0	0	0	0	0	211345	0	0	0	0	0	0	0	0
6771	0	0	0	0	0	0	0	0	0	0	0	0	0	0	0	0	0	0	0	0	0	0	0	9786	0	0	0
6772	0	0	0	0	0	0	0	0	0	0	0	0	0	0	0	0	0	0	0	0	0	0	0	0	1618	0	244781
6776	0	0	0	0	0	0	0	0	0	0	0	0	0	0	0	0	0	0	0	0	12349	0	0	0	0	0	0
6780	0	0	0	0	0	0	0	0	0	0	0	0	0	0	0	0	0	0	0	0	0	24196	0	0	0	0	0
6785	0	0	0	0	0	0	0	0	0	0	0	0	0	0	0	0	0	0	0	9822	0	0	0	0	0	0	0
6786	0	0	0	0	0	0	0	0	0	0	0	0	0	0	0	0	0	0	0	0	0	0	0	0	46788	23555	0
6789	0	0	0	0	0	0	0	0	0	0	0	0	0	0	0	0	0	0	0	0	9568	0	0	0	0	0	0
6791	0	0	0	0	0	0	0	0	0	0	0	0	0	0	0	0	0	0	0	0	0	0	0	0	0	0	12768
6792	0	0	0	0	0	0	0	0	0	0	0	0	0	0	0	0	0	0	0	0	0	0	13182	0	0	0	0
6796	0	0	0	0	0	0	0	0	0	0	0	0	0	0	0	0	0	0	0	0	0	0	0	0	0	29914	0
6800	0	0	0	0	0	0	0	0	0	0	0	0	0	0	0	0	0	0	0	0	0	0	0	0	0	0	59139
6805	0	0	0	0	0	0	0	0	0	0	0	0	0	0	0	0	0	0	0	24446	0	0	0	0	0	0	0
6806	0	0	0	0	0	0	0	0	0	0	0	0	0	0	0	0	0	38898	0	0	0	0	0	0	0	0	0
6811	0	0	0	0	0	0	0	0	0	0	0	0	0	0	0	0	0	0	0	0	0	0	0	0	0	0	147753
6812	0	0	5812	0	0	0	0	0	0	0	0	0	0	0	0	0	0	0	0	0	0	0	0	0	0	0	0
6813	0	0	0	0	0	0	0	0	0	0	0	0	0	0	0	0	0	0	982468	0	0	0	1268472	0	0	0	0
6814	0	0	0	0	0	0	0	0	0	0	0	0	0	0	0	0	0	0	0	0	4317	6376	0	0	31763	0	0
6815	0	0	0	0	0	0	0	0	0	0	0	0	0	0	0	0	0	0	0	0	0	0	0	16617	0	0	0
6816	0	0	0	0	0	0	0	0	0	0	0	0	0	0	0	0	0	0	911538	0	0	0	0	0	0	0	243344
6817	0	0	0	0	0	0	0	0	0	0	0	0	0	0	0	0	0	4439	0	0	0	0	0	0	0	0	0
6818	0	0	0	0	0	0	0	0	0	0	0	0	0	0	0	0	0	0	0	44715	0	0	0	0	35738	0	0
6821	0	0	0	0	0	0	0	0	6263	0	0	0	0	0	0	0	0	0	0	0	0	0	0	0	0	179154	0
6825	12922	0	0	0	0	74762	0	0	0	0	0	0	0	0	0	0	0	0	0	0	0	0	0	0	0	0	0
6826	0	0	17888	0	0	0	0	0	0	0	0	0	0	0	0	0	0	0	0	0	0	0	0	0	0	0	0
6827	0	2145	0	0	8113	0	916	0	0	0	0	0	0	0	0	0	0	0	0	0	0	0	0	0	0	0	0
6828	0	0	0	0	0	0	0	0	0	8489	0	0	0	0	0	0	0	0	0	0	0	0	0	0	0	0	0
6838	0	0	0	0	0	0	0	0	0	0	0	0	0	0	0	0	0	0	0	9265	0	0	0	0	0	0	0
6840	0	0	0	0	0	0	0	0	0	0	0	0	0	0	0	0	0	0	0	0	0	0	0	0	0	0	39849
6843	0	0	0	0	0	0	0	0	0	0	0	0	0	0	0	0	0	0	0	0	548	0	0	0	0	0	0
6844	0	0	0	0	0	0	0	0	0	0	0	0	0	0	0	0	0	0	0	0	0	0	0	3855	0	0	0
6845	0	0	0	0	0	0	0	0	7314	0	0	0	0	0	0	0	0	0	0	0	0	4237	0	0	0	0	92159
6848	0	0	0	0	0	0	0	0	0	0	0	0	0	0	0	0	0	0	0	573	0	0	0	0	0	0	0
6851	0	0	0	0	0	0	0	0	0	0	0	0	0	0	0	0	0	0	0	0	0	9451	0	0	0	0	0
6853	0	0	0	0	0	21615	0	0	0	0	0	0	0	0	0	0	0	0	0	0	0	0	0	0	0	0	0
6855	0	0	0	0	0	0	0	0	835	0	0	0	0	0	0	0	0	0	0	0	0	0	0	0	0	0	0
6857	0	0	0	0	0	0	1191	0	0	0	0	0	0	0	0	0	0	0	0	5951	0	0	0	0	0	0	0
6858	0	0	0	0	0	0	0	0	0	0	0	0	0	0	0	0	0	0	0	0	0	0	0	0	0	0	636
6859	0	0	0	0	9313	0	0	0	0	0	0	0	0	0	0	0	0	0	0	0	0	0	0	0	0	0	0
6863	0	0	0	0	0	0	0	66286	0	0	0	0	0	0	0	0	0	0	0	0	0	0	0	0	0	0	0
6864	0	0	0	0	0	0	0	0	0	0	0	0	0	0	0	0	0	0	0	0	3178	0	0	17838	0	0	0
6865	0	0	0	0	0	0	0	0	0	0	0	0	0	0	0	0	0	0	0	0	0	0	0	0	0	5293	0
6866	0	0	0	0	0	0	0	0	0	0	0	0	0	0	0	0	0	0	0	3299	0	0	0	0	0	0	0
6868	0	0	0	0	0	0	0	0	0	0	0	0	0	0	0	0	0	0	0	0	0	0	0	0	0	0	79796
6869	0	0	0	0	0	0	0	0	0	0	0	0	0	0	0	0	0	0	0	0	0	0	0	0	0	1697	0
6871	0	0	0	0	0	0	0	0	0	0	0	0	0	0	0	0	0	0	8743	0	0	0	0	0	0	0	0
6873	0	0	0	0	0	0	0	0	0	0	0	0	0	0	0	0	0	0	0	3456	0	0	0	0	0	0	0
6875	0	0	0	0	0	0	0	0	0	0	0	0	0	0	0	0	0	0	0	0	0	0	148782	0	0	0	0
6876	0	0	0	0	0	0	0	0	0	0	0	0	0	0	0	0	0	0	0	0	0	396	0	0	0	0	0
6878	0	0	0	0	0	0	0	0	0	0	0	0	0	0	0	0	0	0	0	0	0	0	0	0	27966	0	0
6879	0	0	0	0	0	0	0	0	0	0	0	0	0	0	0	0	0	0	0	0	0	0	0	15981	0	0	0
6883	0	0	0	0	0	0	0	0	0	0	0	0	0	0	0	0	0	0	0	0	0	0	0	0	0	7164	0
6890	0	0	0	0	0	0	0	0	0	0	0	0	0	0	0	0	0	0	0	3625	0	0	0	0	0	0	0
6891	0	0	0	0	0	0	0	0	0	0	0	0	0	0	0	0	0	0	0	0	0	0	0	6932	0	0	0
6892	0	0	0	0	0	0	0	0	0	0	0	0	0	0	0	0	0	0	0	0	0	0	0	0	18744	0	37151
6893	0	0	0	0	0	0	0	0	0	0	0	0	0	0	0	0	0	0	0	0	0	0	0	0	0	4688	0
6897	0	0	0	0	0	0	0	0	0	0	0	0	0	0	0	0	0	0	0	0	0	0	4938	0	0	0	0
6899	0	0	0	0	0	0	0	0	0	0	0	0	0	0	0	0	0	0	0	0	0	0	0	1164	0	0	0
6902	0	0	0	0	0	0	0	0	0	0	0	0	0	0	0	0	0	0	0	0	0	0	0	0	0	0	34463
6905	1111	0	0	0	0	0	0	0	0	0	0	0	0	0	0	0	0	0	0	0	0	0	0	0	0	0	0
6910	0	0	0	0	0	0	0	0	0	0	0	0	0	0	0	0	0	0	0	0	0	0	7258	0	0	0	0
6913	0	0	0	0	0	0	0	0	0	0	0	0	0	0	0	0	0	0	0	0	0	0	0	0	0	0	14133
6918	0	0	0	0	0	0	0	0	0	0	0	0	0	0	0	0	0	0	0	0	0	0	0	0	5689	0	1752
6920	0	0	0	0	0	0	0	0	0	0	0	0	0	0	0	0	0	0	0	0	0	0	0	8755	0	0	0
6924	0	0	0	0	0	0	0	0	0	0	0	0	0	0	0	0	0	0	0	0	0	0	0	0	7322	0	0
6927	0	0	0	0	0	0	0	0	0	0	0	0	0	0	0	0	0	0	0	0	0	0	0	0	0	0	31985
6934	0	0	0	0	0	0	0	0	0	0	0	0	0	0	0	0	0	0	0	0	0	0	0	4563	0	0	0
6940	0	0	0	0	0	0	0	0	0	0	0	0	0	0	0	0	0	0	0	0	0	0	0	2125	0	0	0
6941	0	0	0	0	0	0	0	0	0	0	0	0	0	0	0	0	0	0	0	0	0	0	0	0	0	0	19362
6946	0	0	0	0	0	0	0	0	0	0	0	0	0	0	0	0	0	0	0	0	0	0	0	2534	0	0	0
7024	0	0	0	0	439	0	0	0	0	0	0	0	0	0	0	0	0	0	0	0	0	0	0	0	0	0	0
7029	2855	0	0	0	5278	0	0	0	0	0	0	0	0	0	0	0	0	0	0	0	0	0	0	0	0	0	0
7037	16926	0	0	0	0	0	0	0	0	0	0	0	0	0	0	0	0	0	0	0	0	0	0	0	0	0	0
7042	0	0	0	0	9585	0	0	0	0	0	0	0	0	0	0	0	0	0	0	0	0	0	0	0	0	0	0
7044	22265	0	0	0	0	0	0	0	0	0	0	0	0	0	0	0	0	0	0	0	0	0	0	0	0	0	0
7052	0	0	0	0	7737	0	0	0	0	0	0	0	0	0	0	0	0	0	0	0	0	0	0	0	0	0	0
7053	0	0	0	0	0	0	0	6962	0	0	0	0	0	0	0	0	0	0	0	0	0	0	0	0	0	0	0
7059	0	0	0	0	858	0	0	0	0	0	0	0	0	0	0	0	0	0	0	0	0	0	0	0	0	0	0
7065	0	0	0	0	0	0	0	0	0	0	0	0	0	21161	0	0	0	0	0	0	0	0	0	0	0	0	0
7066	0	0	0	0	0	0	0	5843	0	0	0	0	0	0	0	0	0	0	0	0	0	0	0	0	0	0	0
7068	0	0	0	2531	0	0	0	0	0	0	0	0	0	0	0	0	0	0	0	0	0	0	0	0	0	0	0
7069	0	8413	0	0	0	0	0	0	0	0	0	0	0	0	0	0	0	0	0	0	0	0	0	0	0	0	0
7073	0	0	0	0	14916	0	0	54	0	0	0	0	0	0	0	0	0	0	0	0	0	0	0	0	0	0	0
7078	0	0	0	0	0	0	0	0	4928	0	0	0	0	0	0	0	0	0	0	0	0	0	0	0	0	0	0
7079	0	0	4956	0	0	0	0	0	0	0	0	0	0	0	0	0	0	0	0	0	0	0	0	0	0	0	0
7086	0	0	0	0	0	0	0	0	532	0	0	0	0	0	0	0	0	0	0	0	0	0	0	0	0	0	0
7087	0	0	0	0	0	0	0	0	0	0	5737	0	0	0	0	0	0	0	0	0	0	0	0	0	0	0	0
7092	0	0	0	0	0	0	0	0	0	0	0	0	0	0	0	4241	0	25468	0	0	0	0	0	0	0	0	0
7099	0	0	0	0	0	0	0	0	0	0	0	8426	0	0	0	0	0	0	0	0	0	0	0	0	0	0	0
7103	0	0	0	0	0	0	1743	0	0	0	0	0	0	0	0	0	0	0	0	0	0	0	0	0	0	0	0
7109	0	0	0	0	0	35156	0	0	0	0	0	0	0	0	0	0	0	0	0	0	0	0	0	0	0	0	0
7113	0	0	0	0	0	0	0	0	0	0	0	0	0	0	2116	0	0	0	0	0	0	0	0	0	0	0	0
7115	0	77983	27695	31146	0	0	0	0	5158	0	0	0	0	0	0	0	0	0	0	0	0	0	0	0	0	0	0
7116	0	0	0	0	0	1399	0	19588	0	0	0	0	0	0	0	0	0	0	0	0	0	0	0	0	0	0	0
7117	0	0	0	0	0	0	2689	0	0	0	0	0	0	0	0	0	0	0	0	0	0	0	0	0	0	0	0
7118	0	0	0	0	0	0	0	0	0	0	0	0	0	0	0	0	3688	0	0	0	0	0	0	0	0	0	0
7121	0	0	0	0	11181	0	0	0	0	0	0	0	0	0	0	0	0	0	0	0	0	0	0	0	0	0	0
7122	0	0	8832	9771	0	0	0	0	0	0	0	0	0	0	0	0	0	0	0	0	0	0	0	0	0	0	0
7124	0	0	0	0	0	14417	0	0	0	0	0	0	0	0	0	0	0	0	0	0	0	0	0	0	0	0	0
7129	0	0	7512	0	0	0	0	0	0	0	0	0	0	0	0	0	0	0	0	0	0	0	0	0	0	0	0
7130	0	22437	0	0	0	0	0	25698	0	0	0	0	0	0	0	0	0	0	0	0	0	0	0	0	0	0	0
7131	0	0	0	9537	0	0	0	0	0	0	0	0	0	0	0	0	0	0	0	0	0	0	0	0	0	0	0
7135	0	21331	0	0	0	0	0	0	0	0	0	0	0	0	0	0	0	0	0	0	0	0	0	0	0	0	0
7140	0	0	0	0	0	0	0	38296	0	0	0	0	0	0	0	0	0	0	0	0	0	0	0	0	0	0	0
7149	0	0	0	0	0	0	0	0	0	0	0	0	0	0	0	0	0	0	286191	0	0	0	0	0	0	0	0
7151	0	0	0	0	0	0	0	11215	0	0	0	0	0	0	0	0	0	0	0	0	0	0	0	0	0	0	0
7156	0	77795	0	0	0	0	0	0	25169	0	0	0	0	0	0	0	0	0	0	0	0	0	0	0	0	0	0
7158	0	0	0	0	0	0	0	0	0	0	0	0	0	1234517	0	0	0	12454	0	0	0	0	0	0	0	0	0
7159	3726768	11234	0	0	0	196151	0	0	0	5828635	0	213516	0	0	3833	0	0	0	0	0	0	0	0	0	0	0	0
7160	0	0	13853	11459	0	0	0	0	0	0	451744	0	164239	0	0	0	0	0	0	0	0	0	0	0	0	0	0
7161	0	0	0	0	337777	0	0	0	0	0	0	0	0	0	0	0	854437	0	0	0	0	0	0	0	0	0	0
7162	0	0	0	0	0	0	27581	0	0	0	0	0	0	0	0	36678	0	0	0	0	0	0	0	0	0	0	0
7177	0	0	0	0	0	0	0	0	0	0	0	0	0	0	0	25531	0	0	0	0	0	0	0	0	0	0	0
7184	0	0	0	0	0	49794	0	0	0	0	0	0	0	0	0	0	0	0	0	0	0	0	0	0	0	0	0
7185	0	0	0	0	0	0	0	18191	0	0	0	0	0	0	0	0	0	0	0	0	0	0	0	0	0	0	0
7186	0	0	0	0	23583	0	0	0	21515	0	0	0	0	0	0	0	0	0	0	0	0	0	0	0	0	0	0
7190	0	0	0	0	0	0	0	0	0	0	0	2582	0	0	0	0	0	0	0	0	0	0	0	0	0	0	0
7193	0	0	0	0	0	0	2815	0	0	0	0	0	0	0	0	0	0	0	0	0	0	0	0	0	0	0	0
7194	0	0	0	0	75342	0	0	0	0	0	0	0	0	0	0	0	0	0	0	0	0	0	0	0	0	0	0
7196	0	0	0	0	0	0	0	1448	23246	0	0	0	0	0	3198	0	0	0	0	0	0	0	0	0	0	0	0
7197	0	0	1278	618	0	0	0	0	0	0	0	0	0	0	0	0	0	0	0	0	0	0	0	0	0	0	0
7198	0	1896	0	0	0	0	0	0	0	0	0	0	0	0	0	0	0	0	0	0	0	0	0	0	0	0	0
7203	0	0	0	0	0	0	872	0	0	0	0	0	0	0	0	0	0	0	0	0	0	0	0	0	0	0	0
7206	0	0	0	11433	0	0	0	0	0	0	0	0	0	0	0	0	0	0	0	0	0	0	0	0	0	0	0
7207	0	0	0	0	0	0	0	0	0	0	15961	0	0	0	0	0	0	0	0	0	0	0	0	0	0	0	0
7208	0	14243	0	0	0	0	0	0	1131	0	0	0	0	0	0	0	0	45454	0	0	0	0	0	0	0	0	0
7209	0	0	0	0	0	0	0	0	0	0	0	7728	0	0	0	0	0	0	0	0	0	0	0	0	0	0	0
7210	0	0	0	0	0	0	1357	0	0	0	0	0	0	0	0	0	0	0	0	0	0	0	0	0	0	0	0
7211	0	0	0	0	0	0	0	13345	0	0	0	0	0	0	12848	0	0	0	0	0	0	0	0	0	0	0	0
7212	0	0	0	0	0	0	0	0	0	0	0	0	0	0	0	0	3881	0	0	0	0	0	0	0	0	0	0
7213	0	0	0	0	0	16791	0	0	0	0	0	0	0	0	0	0	0	0	0	0	0	0	0	0	0	0	0
7217	0	0	0	0	0	0	0	0	0	0	1131	0	48664	0	0	0	0	0	0	0	0	0	0	0	0	0	0
7219	0	0	0	0	0	0	0	0	0	0	0	12821	0	0	12672	0	3651	0	0	0	0	0	0	0	0	0	0
7221	0	0	0	0	0	0	1488	0	0	0	0	0	0	0	0	0	0	0	0	0	0	0	0	0	0	0	0
7223	0	0	0	0	0	0	0	0	3967	0	0	0	0	0	0	0	0	0	0	0	0	0	0	0	0	0	0
7225	0	0	0	0	0	0	0	0	0	0	0	0	0	51354	0	0	0	0	0	0	0	0	0	0	0	0	0
7226	0	0	0	0	0	0	0	21293	0	0	0	0	0	0	0	0	0	0	0	0	0	0	0	0	0	0	0
7228	0	0	0	175	0	0	0	0	0	0	0	0	0	0	0	14592	0	0	0	0	0	0	0	0	0	0	0
7232	0	0	0	0	0	0	0	0	0	0	0	1192	0	0	0	0	0	0	0	0	0	0	0	0	0	0	0
7233	0	0	0	0	0	0	284	0	0	0	0	0	0	0	0	0	0	0	0	0	0	0	0	0	0	0	0
7234	0	0	0	0	0	0	0	0	0	0	0	0	0	0	0	21711	0	0	0	0	0	0	0	0	0	0	0
7236	0	0	0	0	9575	0	0	0	0	0	0	0	0	0	0	0	0	0	0	0	0	0	0	0	0	0	0
7238	0	0	0	0	0	12982	0	0	49185	0	0	0	0	0	0	0	0	0	0	0	0	0	0	0	0	0	0
7240	0	57824	0	0	0	0	0	0	0	0	0	0	0	0	0	0	0	0	0	0	0	0	0	0	0	0	0
7242	0	0	0	0	11267	0	3193	0	8138	0	0	0	0	0	0	0	0	0	0	0	0	0	0	0	0	0	0
7243	933529	0	0	0	0	0	0	0	0	0	0	0	0	0	0	0	0	0	0	0	0	0	0	0	0	0	0
7245	0	51352	0	63753	0	3228	0	0	0	0	0	0	0	0	0	0	0	0	0	0	0	0	0	0	0	0	0
7246	0	0	8655	0	0	0	0	1531	0	0	0	0	0	0	0	0	0	0	0	0	0	0	0	0	0	0	0
7254	0	0	0	0	0	0	184	0	0	0	0	0	0	0	0	0	0	0	0	0	0	0	0	0	0	0	0
7263	0	0	0	0	0	0	211	0	0	0	0	0	0	0	0	0	0	0	0	0	0	0	0	0	0	0	0
7265	0	18711	0	0	0	0	0	0	0	0	0	0	0	0	0	0	0	0	0	0	0	0	0	0	0	0	0
7271	0	0	0	0	0	0	0	0	0	0	0	0	0	0	0	0	0	13855	0	0	0	0	0	0	0	0	0
7272	0	0	0	0	0	0	0	0	0	0	0	142596	0	111519	0	2337	0	0	0	0	0	0	0	0	0	0	0
7273	0	0	0	0	0	0	0	0	0	8463484	339935	0	11183	0	0	0	0	0	0	0	0	0	0	0	0	0	0
7274	0	0	0	0	0	12	0	0	0	0	0	0	0	0	429591	0	1616842	0	0	0	0	0	0	0	0	0	0
7276	0	2394	0	0	0	0	0	0	0	0	0	0	0	0	0	0	0	0	0	0	0	0	0	0	0	0	0
7277	0	0	0	0	0	0	0	0	28454	0	0	0	0	0	0	221125	0	0	0	0	0	0	0	0	0	0	0
7278	0	0	0	0	13266	0	0	0	0	0	0	0	0	0	0	0	0	0	0	0	0	0	0	0	0	0	0
7279	0	0	0	0	0	0	1485	0	0	0	0	0	0	0	0	0	0	0	0	0	0	0	0	0	0	0	0
7782	0	0	0	0	0	0	0	0	0	0	0	0	0	0	0	0	0	0	0	619	0	0	0	0	0	0	0
7284	148146	0	5153	0	0	0	0	9338	0	0	0	0	0	0	0	0	0	0	0	0	0	0	0	0	0	0	0
7286	0	0	0	0	17586	0	0	0	0	0	0	0	0	0	0	0	0	0	0	0	0	0	0	0	0	0	0
7287	0	0	0	8959	0	0	0	0	0	0	0	0	0	0	0	0	0	0	0	0	0	0	0	0	0	0	0
7289	0	0	0	0	0	411	0	0	0	0	0	0	0	0	0	0	0	0	0	0	0	0	0	0	0	0	0
7293	0	1116	0	0	0	0	0	496	71	0	0	0	0	0	0	0	0	0	0	0	0	0	0	0	0	0	0
7296	0	0	0	0	0	7791	0	0	0	0	0	0	0	0	0	0	0	0	0	0	0	0	0	0	0	0	0
7298	0	0	0	0	8112	0	0	0	4799	0	0	0	0	0	0	0	0	0	0	0	0	0	0	0	0	0	0
7299	0	0	4886	0	0	0	0	0	0	0	0	0	0	0	0	0	0	0	0	0	0	0	0	0	0	0	0
7300	0	0	0	0	0	0	0	0	0	0	0	37252	0	0	0	0	0	0	0	0	0	0	0	0	0	0	0
7302	0	0	0	23	0	0	0	0	0	0	0	0	0	0	0	0	0	0	0	0	0	0	0	0	0	0	0
7304	0	0	0	0	0	0	0	7432	882	0	0	0	0	0	0	0	0	0	0	0	0	0	0	0	0	0	0
7305	0	1577	0	0	0	0	0	0	0	0	0	0	0	0	0	0	0	0	0	0	0	0	0	0	0	0	0
7307	0	0	0	0	7718	0	0	0	0	0	0	0	0	0	0	0	0	0	0	0	0	0	0	0	0	0	0
7310	343	0	0	2524	0	0	0	0	0	0	0	0	0	0	0	0	0	0	0	0	0	0	0	0	0	0	0
7311	0	0	0	0	0	0	0	0	4467	0	0	0	0	0	0	0	0	0	0	0	0	0	0	0	0	0	0
7315	0	0	0	0	7129	0	0	0	0	0	0	0	0	0	0	0	0	0	0	0	0	0	0	0	0	0	0
7318	0	0	0	0	0	0	0	7989	9291	0	0	0	0	0	0	0	0	0	0	0	0	0	0	0	0	0	0
7320	0	0	0	296	0	0	0	0	0	0	0	0	0	0	0	0	0	0	0	0	0	0	0	0	0	0	0
7323	0	0	0	0	0	4475	0	0	0	0	14416	0	0	0	0	0	0	0	0	0	0	0	0	0	0	0	0
7324	0	1391	2822	0	0	0	0	0	0	0	0	0	0	0	0	0	0	0	0	0	0	0	0	0	0	0	0
7328	0	0	0	0	0	0	0	0	4487	0	0	0	0	0	0	0	0	0	0	0	0	0	0	0	0	0	0
7330	0	0	0	0	0	0	0	0	0	0	0	0	0	0	0	0	0	1258	0	0	0	0	0	0	0	0	0
7331	165167	0	0	0	0	0	0	0	0	0	0	712	0	0	0	0	0	0	0	0	0	0	0	0	0	0	0
7332	0	0	0	0	0	0	0	0	0	0	8297	0	0	0	0	0	0	0	0	0	0	0	0	0	0	0	0
7333	0	0	0	0	9698	738	0	0	0	0	0	0	111829	0	0	0	0	0	0	0	0	0	0	0	0	0	0
7334	0	0	0	2389	0	0	0	0	0	0	0	0	0	0	0	0	0	0	5669	0	0	0	0	0	0	0	0
7335	0	0	0	0	0	0	0	0	5349	0	0	0	0	0	0	0	293225	0	0	0	0	0	0	0	0	0	0
7336	0	0	0	0	0	0	0	846	0	0	0	0	0	0	0	0	0	0	0	0	0	0	0	0	0	0	0
7339	0	0	458	0	0	0	0	0	0	0	0	3886	0	0	19832	0	0	0	0	0	0	0	0	0	0	0	0
7340	0	0	0	0	0	6343	0	0	0	0	11637	0	0	0	0	0	0	0	6223	0	0	0	0	0	0	0	0
7341	35237	18449	0	0	0	0	0	0	0	0	0	0	0	0	0	0	0	0	0	0	0	0	0	0	0	0	0
7343	0	0	0	0	0	1124	0	0	0	0	0	0	0	0	0	0	0	0	0	0	0	0	0	0	0	0	0
7344	0	9212	0	0	0	0	0	0	0	0	0	0	0	0	0	0	0	0	0	0	0	0	0	0	0	0	0
7345	0	0	0	0	0	0	0	0	0	0	0	5415	0	0	0	0	0	0	0	0	0	0	0	0	0	0	0
7346	0	0	0	0	0	0	0	0	147	0	0	0	0	0	0	1219	0	0	0	0	0	0	0	0	0	0	0
7347	0	0	4148	0	0	0	0	8697	0	0	0	0	0	0	0	0	0	0	0	0	0	0	0	0	0	0	0
7349	0	0	0	0	0	0	0	0	0	0	0	0	0	0	0	0	0	75776	0	0	0	0	0	0	0	0	0
7350	0	0	0	0	0	0	0	0	0	0	7816	0	0	0	0	0	0	0	0	0	0	0	0	0	0	0	0
7351	0	0	0	0	0	0	0	0	0	0	0	0	0	0	83	0	0	0	0	0	0	0	0	0	0	0	0
7352	0	0	0	284	0	0	0	0	0	0	0	0	0	0	0	0	0	0	0	0	0	0	0	0	0	0	0
7354	0	1749	0	0	0	0	0	0	0	0	0	5719	0	0	0	0	0	0	0	0	0	0	0	0	0	0	0
7357	0	0	0	0	0	0	0	2534	0	0	0	0	0	0	0	0	0	0	0	0	0	0	0	0	0	0	0
7358	0	0	0	0	0	0	0	0	0	0	0	0	0	0	16397	0	0	0	0	0	0	0	0	0	0	0	0
7361	0	0	0	0	0	0	0	0	0	0	0	0	0	0	0	3849	0	0	0	0	0	0	0	0	0	0	0
7365	0	0	0	0	0	0	0	0	0	0	0	3978	0	2537	0	0	0	0	0	0	0	0	0	0	0	0	0
7366	0	0	0	0	0	0	0	0	0	0	0	0	33155	0	0	5523	0	0	0	0	0	0	0	0	0	0	0
7368	0	0	0	0	0	0	0	0	0	0	0	0	0	0	0	0	0	3654	0	0	0	0	0	0	0	0	0
7373	0	5837	0	0	0	0	0	0	0	0	0	0	0	0	0	632	5254	0	0	0	0	0	0	0	0	0	0
7375	0	0	0	0	0	0	0	0	0	0	0	5428	0	0	0	0	0	0	0	0	0	0	0	0	0	0	0
7376	0	0	0	0	0	0	0	0	0	0	0	0	29275	0	0	0	0	0	0	0	0	0	0	0	0	0	0
7380	0	1388	0	0	0	0	0	0	0	0	4794	0	0	0	0	0	0	0	0	0	0	0	0	0	0	0	0
7381	0	0	0	0	0	0	0	0	0	0	0	0	0	0	0	7888	0	34657	0	0	0	0	0	0	0	0	0
7382	0	0	0	0	0	0	0	0	0	0	0	0	0	0	12883	0	0	0	0	0	0	0	0	0	0	0	0
7387	0	0	0	0	0	0	0	0	0	0	0	0	0	0	0	0	127257	0	0	0	0	0	0	0	0	0	0
7388	0	0	0	0	0	0	0	0	0	0	0	0	16911	0	0	0	0	0	0	0	0	0	0	0	0	0	0
7389	0	0	0	0	0	0	0	0	0	0	0	0	0	0	0	0	0	34295	0	0	0	0	0	0	0	0	0
7392	0	0	0	0	0	0	0	0	0	0	7593	0	0	0	0	0	0	0	0	0	0	0	0	0	0	0	0
7393	0	0	0	0	0	0	0	0	0	0	0	0	47928	0	8649	0	0	0	0	0	0	0	0	0	0	0	0
7394	0	0	0	0	0	0	0	0	0	0	0	0	0	0	0	8823	0	0	0	0	0	0	0	0	0	0	0
7401	7497	0	0	0	0	0	0	0	0	0	0	0	0	0	0	0	0	0	0	0	0	0	0	0	0	0	0
7405	0	0	0	0	0	0	0	0	0	0	0	0	0	14284	0	0	0	0	0	0	0	0	0	0	0	0	0
7409	0	0	0	0	0	0	0	0	0	0	0	0	13677	0	0	0	25993	0	0	0	0	0	0	0	0	0	0
7410	0	0	0	0	0	0	0	0	0	0	5254	0	0	0	0	0	0	0	0	0	0	0	0	0	0	0	0
7411	0	0	0	0	0	0	0	0	0	0	0	0	0	0	0	0	0	19838	0	0	0	0	0	0	0	0	0
7416	0	0	0	0	0	0	0	0	0	0	0	0	0	14732	0	0	0	0	0	0	0	0	0	0	0	0	0
7417	0	0	0	0	0	0	0	0	0	0	0	0	25212	0	0	0	4391	0	0	0	0	0	0	0	0	0	0
7418	0	0	0	0	0	0	0	0	0	185791	0	0	0	0	0	0	0	0	0	0	0	0	0	0	0	0	0
7422	0	0	0	0	0	0	0	0	0	0	0	0	0	0	0	0	0	36538	0	0	0	0	0	0	0	0	0
7426	0	0	0	0	0	0	0	0	0	0	0	0	0	7119	0	0	0	0	0	0	0	0	0	0	0	0	0
7428	0	0	0	0	0	0	0	0	0	0	0	0	163	0	0	0	0	0	0	0	0	0	0	0	0	0	0
7429	0	0	0	0	0	0	0	0	0	0	0	0	0	0	0	0	32162	0	0	0	0	0	0	0	0	0	0
7442	0	0	0	0	0	0	0	0	0	0	0	0	0	0	0	0	3857	0	0	0	0	0	0	0	0	0	0
7445	0	0	0	0	0	0	0	0	0	0	0	0	2736	0	0	0	0	0	0	0	0	0	0	0	0	0	0
7447	0	0	0	0	0	0	0	0	0	0	0	0	0	7287	0	0	0	0	0	0	0	0	0	0	0	0	0
7450	0	0	0	0	0	0	0	0	0	0	0	0	0	0	0	0	1256	0	0	0	0	0	0	0	0	0	0
7451	0	0	0	0	0	0	0	0	0	0	0	0	0	0	0	0	0	13964	0	0	0	0	0	0	0	0	0
7452	0	0	0	0	0	0	0	0	0	59481	0	0	0	0	0	0	0	0	0	0	0	0	0	0	0	0	0
7457	0	0	0	0	0	0	0	0	0	0	0	0	12856	11979	0	0	0	0	0	0	0	0	0	0	0	0	0
7458	0	0	0	0	0	0	0	0	0	0	0	0	0	0	0	0	23856	16727	0	0	0	0	0	0	0	0	0
7463	0	0	0	0	0	0	0	0	0	0	0	0	12333	0	0	0	0	0	0	0	0	0	0	0	0	0	0
7466	0	0	0	0	0	0	0	0	0	0	0	0	0	6959	0	0	1655	0	0	0	0	0	0	0	0	0	0
7471	0	0	0	0	0	0	0	0	0	0	0	0	11947	0	0	0	0	0	0	0	0	0	0	0	0	0	0
7473	0	0	0	0	0	0	0	0	0	0	0	0	0	0	0	0	29683	0	0	0	0	0	0	0	0	0	0
7559	0	0	0	0	0	0	0	0	0	0	0	0	0	0	0	0	0	0	138298	0	0	0	0	0	0	0	0
7570	0	0	0	0	0	0	0	0	0	0	0	0	0	0	0	0	0	0	13771	0	0	0	0	0	0	0	0
7584	0	0	0	0	0	0	0	0	0	0	0	0	0	0	0	0	0	0	139223	0	0	0	0	0	0	0	0
7611	0	0	0	0	0	0	0	0	0	0	0	0	0	0	0	0	0	0	37682	0	0	0	0	0	0	0	0
7650	0	0	0	3458	0	0	0	0	0	0	0	0	0	0	0	0	0	0	0	0	0	0	0	0	0	0	0
7655	0	0	0	0	0	0	0	0	0	0	0	0	0	0	0	17157	0	0	0	0	0	0	0	0	0	0	0
7657	0	0	0	0	0	0	0	0	0	94929	0	0	0	0	0	0	0	0	0	0	0	0	0	0	0	0	0
7658	0	0	0	0	0	0	0	0	0	0	0	0	0	0	0	0	62716	0	0	0	0	0	0	0	0	0	0
7660	0	0	0	0	0	0	0	0	0	0	0	0	25747	0	0	0	0	0	0	0	0	0	0	0	0	0	0
7663	0	0	0	0	0	0	0	0	0	0	0	0	0	0	0	0	2171	0	0	0	0	0	0	0	0	0	0
7667	0	0	0	0	0	0	956	0	0	0	0	0	0	0	0	0	0	0	0	0	0	0	0	0	0	0	0
7673	0	0	0	0	0	0	883	0	0	0	0	0	0	0	0	0	0	0	0	0	0	0	0	0	0	0	0
7679	0	0	0	0	0	0	0	0	0	0	0	0	0	0	0	5786	12813	0	0	0	0	0	0	0	0	0	0
7685	0	0	0	0	0	0	0	0	74543	0	0	0	0	0	0	0	16221	0	0	0	0	0	0	0	0	0	0
7686	0	0	0	0	0	0	0	31719	0	0	0	0	0	0	0	0	0	0	0	0	0	0	0	0	0	0	0
7687	0	13543	0	0	0	0	0	0	0	0	0	0	0	0	0	0	0	0	0	0	0	0	0	0	0	0	0
7688	0	0	0	0	0	78838	0	0	0	0	0	0	0	0	0	0	0	0	0	0	0	0	0	0	0	0	0
7689	791954	0	0	118154	285656	0	472	0	0	0	0	0	0	0	0	0	0	0	0	0	0	0	0	0	0	0	0
7690	0	0	61159	0	0	0	0	0	0	0	0	0	0	0	0	0	0	0	0	0	0	0	0	0	0	0	0
7691	0	0	0	0	0	0	0	39579	0	0	0	0	0	0	0	0	0	0	0	0	0	0	0	0	0	0	0
7696	0	0	0	0	0	0	72	0	0	0	0	0	0	0	0	0	0	0	0	0	0	0	0	0	0	0	0
7699	0	0	0	0	0	0	0	0	0	0	0	0	0	0	0	0	72925	0	0	0	0	0	0	0	0	0	0
7700	0	0	0	0	0	0	0	0	0	0	0	0	1974	0	0	0	0	0	0	0	0	0	0	0	0	0	0
7704	0	0	0	0	0	0	0	0	18857	0	0	0	0	0	0	0	0	0	0	0	0	0	0	0	0	0	0
7706	0	0	0	0	0	0	0	0	0	0	0	0	24942	0	0	0	0	0	0	0	0	0	0	0	0	0	0
7714	0	0	0	13179	0	0	0	0	0	0	0	0	0	0	0	0	0	0	0	0	0	0	0	0	0	0	0
7715	0	0	869	0	0	0	0	0	0	0	0	0	0	0	0	0	0	0	0	0	0	0	0	0	0	0	0
7717	0	0	0	0	0	0	0	0	831	0	0	0	0	0	0	0	0	0	0	0	0	0	0	0	0	0	0
7722	0	0	0	0	0	0	1276	0	0	0	0	0	0	0	0	0	0	0	0	0	0	0	0	0	0	0	0
7723	0	0	0	28532	0	0	0	0	0	0	0	0	0	0	0	0	0	0	0	0	0	0	0	0	0	0	0
7724	0	0	0	0	0	0	0	0	11471	0	0	0	0	0	0	0	0	0	0	0	0	0	0	0	0	0	0
7728	0	0	0	0	0	0	952	0	0	0	0	0	0	0	0	0	0	0	0	0	0	0	0	0	0	0	0
7730	0	0	0	0	0	23	0	4392	0	0	0	0	0	0	0	0	0	0	0	0	0	0	0	0	0	0	0
7732	0	0	4924	0	0	0	0	0	0	0	0	0	0	0	0	0	0	0	0	0	0	0	0	0	0	0	0
7738	0	0	0	0	0	0	0	0	9289	0	0	0	0	0	0	0	0	0	0	0	0	0	0	0	0	0	0
7750	0	0	0	0	0	0	0	0	614	0	0	0	0	0	0	0	0	0	0	0	0	0	0	0	0	0	0
7753	0	0	0	0	0	13959	0	0	0	0	0	0	0	0	0	0	0	0	0	0	0	0	0	0	0	0	0
7754	0	0	0	0	26877	0	0	0	0	0	0	0	0	0	0	0	0	0	0	0	0	0	0	0	0	0	0
7781	0	0	0	0	8897	0	0	0	0	0	0	0	0	0	0	0	0	0	0	0	0	0	0	0	0	0	0
7787	0	0	0	0	0	0	0	0	0	0	0	0	0	0	0	0	0	0	9954	0	0	0	39225	0	0	0	0
7789	0	0	0	0	0	0	0	0	0	0	0	0	0	0	0	0	0	0	0	0	0	0	0	0	51373	0	0
7791	0	0	0	0	0	0	0	0	0	0	0	0	0	0	0	0	0	0	0	0	0	0	0	0	0	26528	0
7794	0	0	0	0	0	0	0	0	0	0	0	0	0	0	0	0	0	0	65529	0	0	0	0	0	0	0	0
7797	0	0	0	0	0	0	0	0	0	0	0	0	0	0	0	0	0	0	0	0	0	0	0	0	0	18398	0
7805	0	0	0	0	0	0	0	0	0	0	0	0	0	1337	0	0	0	0	0	0	0	0	0	0	0	0	0
7846	0	0	0	0	0	0	0	0	0	0	0	0	0	0	0	0	0	0	0	0	0	0	0	0	4851	0	0
7849	0	0	0	0	0	0	0	0	0	0	0	9313	0	0	0	0	0	0	0	0	0	0	0	0	0	0	0
7858	0	0	0	0	0	0	0	0	0	0	0	0	0	0	0	693	0	0	0	0	0	0	0	0	0	0	0
7861	0	0	0	0	0	0	0	0	0	0	62111	0	0	0	0	0	0	0	0	0	0	0	0	0	0	0	0
7864	0	0	0	0	0	0	0	0	0	0	0	0	0	0	1129	0	0	0	0	0	0	0	0	0	0	0	0
7866	0	0	0	0	0	0	0	0	0	0	0	0	0	0	0	0	0	0	0	0	0	0	0	0	0	1876	0
7867	0	0	0	0	0	0	0	0	0	0	0	39231	0	49498	0	0	223484	485982	0	0	0	0	0	0	0	0	0
7868	0	0	0	0	0	0	0	0	0	295279	0	0	753552	0	0	0	0	0	0	0	0	0	0	0	0	0	0
7869	0	0	0	0	0	0	0	0	0	0	0	0	0	0	0	0	0	0	0	0	0	0	42123	0	0	0	0
7870	0	0	0	0	0	0	0	0	0	0	0	0	0	0	8658	0	0	0	32948	8992	0	1431	0	0	0	0	0
7871	0	0	0	0	0	0	0	0	0	0	77229	0	0	0	0	733	0	0	0	0	0	0	0	0	0	0	0
7872	0	0	0	0	0	0	0	0	0	0	0	0	0	0	0	0	0	0	0	0	0	0	0	0	91872	0	0
7873	0	0	0	0	4859	0	0	0	0	0	0	0	0	0	0	0	0	0	0	0	0	0	0	0	0	0	0
7875	0	0	0	0	0	0	0	0	0	0	0	0	0	0	0	0	0	0	0	0	0	0	25456	0	0	0	0
7876	0	0	0	0	0	0	0	0	0	0	0	0	0	0	0	8345	0	0	0	388	0	0	0	0	0	0	0
7878	0	0	0	0	0	0	0	0	0	0	0	0	0	0	0	0	0	0	0	0	0	0	0	0	0	33172	0
7879	0	0	0	0	0	0	0	0	0	0	0	0	0	0	678	0	0	0	0	0	0	0	0	0	0	0	0
7880	0	0	0	0	0	7362	0	0	0	0	0	0	0	0	0	0	0	0	0	0	0	0	0	0	0	0	0
7881	0	0	4893	0	0	0	0	0	0	0	0	0	0	0	0	0	0	0	0	0	0	0	0	0	0	0	0
7883	0	0	0	0	0	0	0	0	0	0	0	0	0	0	0	0	0	0	0	313	0	0	0	0	0	0	0
7885	0	57	0	0	0	0	0	0	0	0	0	0	0	0	0	0	0	0	0	0	0	0	0	0	0	0	0
7892	0	0	3767	0	0	0	0	0	0	0	0	0	0	0	0	0	0	0	0	3592	0	0	0	0	0	0	0
7894	0	0	0	0	21522	0	0	0	0	0	0	0	0	0	0	0	0	0	0	0	0	0	0	0	0	0	0
7897	0	13361	0	0	0	0	0	0	0	0	0	5498	0	0	0	0	0	0	0	0	0	0	0	0	0	0	0
7901	926421	0	0	41189	19992	0	0	0	0	0	0	0	0	0	0	0	0	0	0	0	0	0	0	0	0	0	0
7902	0	0	0	0	0	23	0	0	0	0	0	0	0	0	0	0	0	0	0	0	0	0	0	0	0	0	0
7904	0	0	11421	0	0	0	0	0	0	0	0	0	0	0	0	0	0	0	0	0	0	0	0	0	0	0	0
7907	0	0	0	0	0	0	0	0	0	0	0	0	0	0	0	0	0	0	0	0	0	0	0	0	0	6123	0
7910	0	0	0	0	0	616	0	0	0	0	0	0	0	0	0	0	0	0	0	0	0	0	0	0	0	0	0
7915	0	0	0	0	0	0	0	0	0	0	0	0	0	0	0	0	0	53356	0	0	0	0	0	0	0	0	0
7917	0	0	0	0	1919	0	0	0	0	0	0	0	0	0	0	0	0	0	0	0	0	0	0	0	0	0	0
7920	0	0	0	0	0	0	0	0	0	0	0	0	0	0	0	0	0	0	0	0	0	0	0	0	6984	0	0
7927	0	0	0	0	3458	0	0	0	0	0	0	0	0	0	0	0	0	0	0	0	0	0	0	0	0	0	0
7929	0	0	0	0	0	0	0	0	0	0	0	0	0	155	0	0	0	0	0	0	0	0	0	0	0	0	0
7935	0	0	0	0	7477	0	0	0	0	0	0	0	0	0	0	0	0	0	0	0	0	0	0	0	0	0	0
7939	0	0	0	0	0	0	0	0	0	0	0	0	0	1512	0	0	0	0	0	0	0	0	0	0	0	0	0
7941	0	0	0	0	0	0	0	0	0	0	0	0	148	0	0	0	0	0	0	0	0	0	0	0	0	0	0
7950	0	0	0	0	0	0	0	0	0	0	0	0	0	12138	0	0	0	0	0	0	0	0	0	0	0	0	0
7994	0	0	0	0	0	0	0	0	0	2722	0	0	0	0	0	0	0	0	0	0	0	0	0	0	0	0	0
7995	0	0	0	0	0	0	0	0	0	0	0	0	0	0	0	0	0	0	2384	0	0	0	0	0	0	0	0
7998	0	0	0	0	0	0	0	0	0	0	0	0	0	0	0	0	0	0	0	0	0	0	0	0	6895	0	0
8001	0	0	0	0	0	0	0	0	0	0	0	0	0	0	0	0	39851	0	0	0	0	0	0	0	0	0	0
8009	0	0	0	0	0	0	0	0	0	0	0	0	0	0	0	0	0	0	0	0	0	0	0	0	11272	0	0
8022	0	0	0	0	0	0	0	0	0	0	0	0	0	0	0	0	0	0	0	4645	0	0	0	0	0	0	0
8025	0	0	0	0	0	0	0	0	0	0	0	0	0	0	0	0	0	0	0	0	0	0	0	3662	0	0	0
8033	0	0	0	0	0	0	0	0	0	0	0	0	0	0	0	0	0	0	0	0	0	0	0	4444	0	0	0
8041	0	0	0	0	0	0	0	0	0	0	0	0	0	0	0	0	0	0	0	8986	0	0	0	0	0	0	0
8042	0	0	0	0	0	0	0	0	0	0	0	0	0	0	0	0	0	0	0	0	0	0	0	4372	0	0	0
8047	0	0	0	0	0	0	0	0	0	0	0	0	0	0	0	0	0	0	0	0	2746	0	0	0	0	0	0
8050	0	0	0	0	0	0	0	0	0	0	0	0	0	0	0	0	0	0	0	0	0	0	0	5343	0	0	0
8052	0	0	0	0	0	0	0	0	0	0	0	0	0	0	0	0	0	0	0	0	0	13974	8821	0	0	0	0
8054	0	0	0	0	0	0	0	0	0	0	0	0	0	0	0	0	0	0	0	7315	0	0	0	0	0	0	0
8058	0	0	0	0	0	0	0	0	0	0	0	0	0	0	0	0	0	0	1326778	0	0	0	0	0	0	0	0
8060	0	0	0	0	0	0	0	0	0	0	0	0	0	0	0	0	0	0	0	0	4479	0	3569	0	0	0	0
8061	0	0	0	0	0	0	0	0	0	0	0	0	0	0	0	0	0	0	0	0	0	544	0	0	0	0	0
8062	0	0	0	0	0	0	0	0	0	0	0	0	0	0	0	0	0	0	0	0	0	0	0	7637	0	0	0
8065	0	0	0	0	0	0	0	0	0	0	0	0	0	0	0	0	0	0	0	0	0	0	0	0	0	0	18987
8070	0	0	0	0	0	0	0	0	0	0	0	0	0	0	0	0	0	0	0	0	0	527	0	0	0	0	0
8085	0	0	0	0	0	0	0	0	0	0	0	0	0	0	0	0	0	0	0	0	0	0	0	0	0	0	6337
8087	0	0	0	0	0	0	0	0	0	0	0	0	0	0	0	0	0	0	17464	0	0	0	0	0	0	0	0
8090	0	0	0	0	0	0	0	0	0	0	0	0	0	0	0	0	0	0	0	87583	0	37147	2495	0	498995	0	0
8091	0	0	0	0	0	0	0	0	0	0	0	0	0	0	0	0	0	0	0	0	44156	0	0	4891	0	0	0
8097	0	0	0	0	0	0	0	0	0	0	0	0	0	0	0	0	0	0	0	0	0	0	0	0	0	425874	24722
8106	1187	0	0	0	0	0	0	0	0	0	0	0	0	0	0	0	0	0	0	0	0	0	0	0	0	0	0
8108	0	0	0	0	0	0	0	0	0	0	0	0	0	0	0	0	0	0	0	0	0	0	0	0	0	0	15189
8109	0	0	0	0	0	0	0	0	0	0	0	0	0	0	0	0	0	9545	0	0	0	0	0	0	0	0	0
8111	0	0	0	0	0	0	0	0	0	0	0	0	0	0	0	0	0	0	0	0	0	0	0	0	2736	0	0
8112	0	0	0	0	0	0	0	0	0	0	0	0	0	25111	0	0	0	0	0	0	0	0	0	0	0	0	0
8115	0	0	0	0	0	0	0	0	0	0	0	0	0	0	0	0	0	0	0	0	0	0	0	655	0	0	0
8116	0	0	0	0	0	0	0	0	0	216453	0	0	0	0	0	0	0	88234	0	1774	0	0	0	0	0	0	0
8117	0	0	0	0	0	0	0	0	0	0	0	0	0	0	0	0	0	0	0	0	4442	0	0	0	0	0	0
8119	0	0	0	0	0	0	0	0	0	0	0	0	0	0	0	0	0	0	834569	0	0	0	0	0	0	0	0
8120	0	0	0	0	0	0	0	0	0	0	0	0	0	0	0	0	0	0	0	0	0	1463	0	0	0	0	35251
8121	19349	0	0	0	0	0	0	0	0	0	0	0	0	1484	0	0	0	0	0	0	0	0	43346	0	4871	0	0
8123	0	0	0	0	0	0	0	0	0	0	0	0	0	0	0	0	0	0	0	0	7253	0	0	0	0	0	0
8128	0	0	0	0	0	0	0	0	0	0	0	0	0	0	0	0	0	0	0	0	0	0	0	0	192483	0	0
8129	0	0	0	0	0	0	0	0	0	0	0	0	0	0	0	0	0	0	0	0	0	0	0	0	0	0	18813
8130	28569	0	0	0	0	0	0	0	0	0	0	0	0	0	0	0	0	0	0	33786	0	0	0	23489	0	0	0
8131	0	0	0	0	0	0	0	0	0	0	0	0	0	0	0	0	0	0	0	0	0	0	119278	0	0	0	0
8132	0	0	0	0	0	0	0	0	0	0	0	0	0	0	0	0	0	0	0	0	0	0	0	0	0	13561	0
8133	0	0	0	0	0	0	0	0	0	0	0	0	0	0	0	0	0	0	0	0	0	17361	0	0	0	0	0
8134	0	0	0	0	0	0	0	0	0	0	0	0	0	0	0	0	0	0	0	0	8582	0	0	0	0	0	0
8135	0	0	0	0	0	0	0	0	0	0	0	0	0	0	0	0	0	0	0	0	0	0	0	0	0	0	33942
8144	0	0	0	0	0	0	0	0	0	0	0	0	0	0	0	0	0	0	0	0	0	0	0	685	0	0	0
8151	1591	0	0	0	0	0	0	0	0	0	0	0	0	0	0	0	0	0	0	8871	1121	0	0	0	0	0	0
8152	0	0	0	0	0	0	0	0	0	0	0	0	0	0	0	0	0	0	0	0	0	0	0	681	0	0	0
8153	0	0	0	0	0	0	0	0	0	0	0	0	0	0	0	0	0	0	0	0	0	0	85512	0	0	0	0
8155	0	0	0	0	0	0	0	0	0	0	0	0	0	0	0	0	0	0	0	0	0	2247	0	0	0	0	0
8159	1178	0	0	0	0	0	0	0	0	0	0	0	0	0	0	0	0	0	0	0	0	0	0	0	0	0	0
8160	0	0	0	0	0	0	0	0	0	0	0	0	0	0	0	0	0	0	0	0	0	2278	0	0	0	0	0
8161	0	0	0	0	0	0	0	0	0	0	0	0	0	0	0	0	0	0	0	0	0	0	0	9429	0	0	0
8163	0	0	0	0	0	0	0	0	0	0	0	0	0	0	0	0	0	0	0	0	743	0	0	0	0	0	0
8166	0	0	0	0	0	0	0	0	0	0	0	0	0	0	0	0	0	0	0	7587	0	4679	0	0	0	0	0
8169	25673	0	0	0	0	0	0	0	0	0	0	0	0	0	0	0	0	0	0	0	0	0	0	0	0	0	0
8170	0	0	0	0	0	0	0	0	0	0	0	0	0	0	0	0	0	0	0	0	0	0	0	0	0	1954	0
8175	0	0	0	0	0	0	0	0	0	0	0	0	0	0	0	0	0	0	0	0	0	0	0	3377	0	0	0
8180	0	0	0	0	0	0	0	0	0	0	0	0	0	0	0	0	0	0	0	7461	0	0	0	0	0	0	0
8182	0	0	0	0	0	0	0	0	0	0	0	0	0	0	0	0	0	0	0	0	0	0	0	3878	0	0	0
8185	0	0	0	0	0	0	0	0	0	0	0	0	0	0	0	0	0	0	0	0	0	0	0	0	27121	0	0
8189	0	0	0	0	0	0	0	0	0	0	0	0	0	0	0	0	0	0	0	0	0	0	0	5547	0	0	0
8190	0	0	0	0	0	0	0	0	0	0	0	0	0	0	0	0	0	0	0	5984	0	0	0	0	0	0	0
8197	0	0	0	3188	0	0	0	0	0	0	0	0	0	0	0	0	0	0	0	0	0	0	0	0	0	0	0
8203	0	0	0	0	0	0	0	0	0	0	0	0	0	0	0	0	0	0	0	0	0	0	0	572	14123	0	0
8211	0	0	6355	0	0	0	0	0	0	0	0	0	0	0	0	0	0	0	0	0	0	0	0	0	0	0	0
8221	0	0	0	0	0	0	0	0	0	0	0	0	0	0	0	0	0	0	0	0	0	0	0	0	12423	0	0
8247	0	0	0	0	0	0	0	0	0	0	0	0	0	0	0	0	0	0	0	0	0	0	0	0	865	0	0
8256	0	0	0	0	0	0	0	0	0	0	0	0	0	0	0	0	0	3513	0	0	0	0	0	0	0	0	0
8267	0	0	0	0	0	0	0	0	139228	0	0	0	0	0	0	0	0	0	0	0	0	0	0	0	0	0	0
8270	0	33915	0	0	199897	0	0	0	0	0	7475	0	0	0	4973	0	0	0	0	0	0	0	0	0	0	0	0
8271	2647954	0	0	0	0	28714	0	0	0	0	0	0	0	0	0	0	0	0	0	0	0	0	0	0	0	0	0
8228	0	0	7557	0	0	0	0	0	0	0	0	0	0	0	0	0	0	0	0	0	0	0	0	0	0	0	0
8272	0	0	171431	251479	0	0	0	0	0	0	0	0	0	0	0	0	0	0	0	0	0	0	0	0	0	0	0
8275	0	0	0	0	0	0	3139	13245	0	0	0	0	0	0	0	0	0	0	0	0	0	0	0	0	0	0	0
8278	0	0	0	0	0	0	0	0	0	0	0	0	0	0	0	0	0	5388	0	0	0	0	0	0	0	0	0
8280	0	0	0	0	0	0	0	0	0	0	0	0	0	5288	0	0	0	0	0	0	0	0	0	0	0	0	0
8283	0	0	0	0	0	0	0	0	0	0	0	0	0	0	0	7347	0	0	0	0	0	0	0	0	0	0	0
8288	0	0	0	0	0	0	0	0	0	0	0	0	0	0	11377	0	0	0	0	0	0	0	0	0	0	0	0
8290	0	0	0	0	0	0	0	0	0	0	13165	0	0	0	0	0	0	0	0	0	0	0	0	0	0	0	0
8293	0	0	0	0	0	0	0	0	18419	0	0	0	0	0	0	0	0	0	0	0	0	0	0	0	0	0	0
8294	0	0	0	0	24311	0	0	0	0	0	0	0	0	0	0	0	0	0	0	0	0	0	0	0	0	0	0
8301	0	0	0	0	0	0	4334	0	0	0	0	0	0	0	0	0	0	0	0	0	0	0	0	0	0	0	0
8302	0	0	0	4118	3193	0	0	0	0	0	0	0	0	0	0	0	0	0	0	0	0	0	0	0	0	0	0
8303	0	0	0	0	0	0	0	0	15843	0	0	0	0	0	0	0	0	0	0	0	0	0	0	0	0	0	0
8308	0	33383	0	0	0	0	0	0	0	0	0	0	0	0	0	0	0	0	0	0	0	0	0	0	0	0	0
8312	0	0	1754	0	19377	0	0	731	22745	0	0	0	0	0	0	0	0	0	0	0	0	0	0	0	0	0	0
8314	0	0	0	0	0	0	0	0	0	0	0	8335	0	0	0	0	0	0	0	0	0	0	0	0	0	0	0
8316	0	0	0	0	0	0	3236	0	0	0	0	0	0	0	0	0	0	0	0	0	0	0	0	0	0	0	0
8318	0	246	0	16938	0	0	0	0	0	0	0	0	0	0	0	0	0	0	0	0	0	0	0	0	0	0	0
8319	0	0	0	0	4232	0	0	0	0	0	0	0	0	0	0	0	0	0	0	0	0	0	0	0	0	0	0
8320	0	0	0	0	0	0	0	9546	0	0	0	0	0	0	0	0	0	0	0	0	0	0	0	0	0	0	0
8321	0	0	0	0	0	17168	0	0	0	0	0	0	0	0	0	0	0	0	0	0	0	0	0	0	0	0	0
8323	0	0	12871	0	0	0	0	0	0	0	0	8297	0	0	0	0	0	0	0	0	0	0	0	0	0	0	0
8326	0	18523	0	0	0	0	3784	0	0	0	0	0	0	0	0	0	0	0	0	0	0	0	0	0	0	0	0
8327	0	0	0	22828	0	0	0	6691	0	0	0	0	0	0	0	0	0	0	0	0	0	0	0	0	0	0	0
8328	0	0	0	0	0	0	0	0	24479	0	0	0	0	0	0	0	0	0	0	0	0	0	0	0	0	0	0
8330	0	0	0	0	0	22616	0	0	0	0	0	0	0	0	0	0	0	0	0	0	0	0	0	0	0	0	0
8332	0	0	11336	0	0	0	0	0	0	0	0	0	0	0	0	0	0	0	0	0	0	0	0	0	0	0	0
8335	0	0	0	0	3268	0	0	0	0	0	0	0	0	0	0	0	0	0	0	0	0	0	0	0	0	0	0
8336	0	0	0	16929	0	0	0	0	0	0	0	0	0	0	0	0	0	0	0	0	0	0	0	0	0	0	0
8337	0	0	0	0	0	0	1514	0	17685	0	0	0	0	0	0	0	0	0	0	0	0	0	0	0	0	0	0
8340	0	0	0	0	0	0	0	13587	0	0	0	0	0	0	0	0	0	0	0	0	0	0	0	0	0	0	0
8343	0	0	0	13232	0	0	0	0	0	0	0	0	0	0	0	0	0	0	0	0	0	0	0	0	0	0	0
8353	0	0	0	0	41451	0	0	0	0	0	0	0	0	0	0	0	0	0	0	0	0	0	0	0	0	0	0
8345	0	52324	0	0	0	0	259	0	0	0	0	0	0	0	0	0	0	0	0	0	0	0	0	0	0	0	0
8349	0	0	0	0	0	1394	0	556	0	0	0	0	0	0	0	0	0	0	0	0	0	0	0	0	0	0	0
8351	0	0	0	0	0	0	2579	0	0	0	0	0	0	0	0	0	0	0	0	0	0	0	0	0	0	0	0
8354	0	0	319	0	0	0	0	0	0	0	0	0	0	0	0	0	0	0	0	0	0	0	0	0	0	0	0
8356	0	0	0	0	0	0	0	8167	0	0	0	0	0	0	0	0	0	0	0	0	0	0	0	0	0	0	0
8357	0	0	0	342	0	0	0	0	0	0	0	0	0	0	0	0	0	0	0	0	0	0	0	0	0	0	0
8359	0	0	0	0	0	0	0	0	1695	0	0	0	0	0	0	0	0	0	0	0	0	0	0	0	0	0	0
8360	0	6426	0	0	0	0	0	0	0	0	0	54262	0	0	0	0	0	0	0	0	0	0	0	0	0	0	0
8361	0	0	0	0	0	51673	0	0	0	0	0	0	0	0	0	0	0	0	0	0	0	0	0	0	0	0	0
8362	396799	0	0	0	13629	0	0	0	0	0	315228	0	0	641532	0	0	0	281914	0	0	0	0	0	0	0	0	0
8363	0	0	0	0	0	0	0	0	0	4258379	0	0	81111	0	0	0	0	0	0	0	0	0	0	0	0	0	0
8365	0	0	0	0	0	0	0	0	0	0	0	0	0	0	0	43925	925616	0	0	0	0	0	0	0	0	0	0
8366	0	0	0	0	0	0	5472	0	0	0	0	0	0	0	344742	0	0	0	0	0	0	0	0	0	0	0	0
8367	0	0	81844	0	0	0	0	2895	0	0	0	0	0	0	0	0	0	0	0	0	0	0	0	0	0	0	0
8368	0	1351	0	84845	0	0	0	0	0	0	0	0	0	0	0	0	0	0	0	0	0	0	0	0	0	0	0
8369	0	0	0	0	0	0	0	0	0	0	0	35223	0	0	0	0	0	0	0	0	0	0	0	0	0	0	0
8376	0	0	0	0	0	0	4734	0	0	0	0	0	0	0	0	0	0	0	0	0	0	0	0	0	0	0	0
8389	0	0	0	0	0	1184	0	0	0	0	0	0	0	0	0	0	0	0	0	0	0	0	0	0	0	0	0
8395	0	0	0	0	0	0	0	0	0	0	0	7461	0	0	0	0	0	0	0	0	0	0	0	0	0	0	0
8397	0	0	0	0	0	9556	0	0	0	0	0	0	0	0	0	0	0	0	0	0	0	0	0	0	0	0	0
8399	0	0	0	0	0	0	1739	0	0	0	0	0	0	0	0	0	0	0	0	0	0	0	0	0	0	0	0
8396	0	0	0	0	0	0	0	0	19321	0	0	0	0	0	0	0	0	0	0	0	0	0	0	0	0	0	0
8401	0	0	0	21669	0	0	0	0	0	0	0	0	0	0	0	0	0	0	0	0	0	0	0	0	0	0	0
8402	0	0	0	0	945	0	0	0	0	0	0	0	0	0	0	0	0	0	0	0	0	0	0	0	0	0	0
8407	0	0	0	0	0	12321	0	0	0	0	0	0	0	0	0	0	0	0	0	0	0	0	0	0	0	0	0
8410	0	0	0	0	13423	0	0	0	0	0	0	0	0	0	0	0	0	0	0	0	0	0	0	0	0	0	0
8415	0	0	5736	0	0	0	721	0	0	0	0	0	0	0	0	0	0	0	0	0	0	0	0	0	0	0	0
8416	0	0	0	0	0	0	0	0	9634	0	0	0	0	0	0	0	0	0	0	0	0	0	0	0	0	0	0
8421	0	0	0	0	0	0	871	0	0	0	0	0	0	0	493	0	0	0	0	0	0	0	0	0	0	0	0
8423	0	0	0	0	0	11263	0	0	0	0	0	0	0	0	0	0	0	0	0	0	0	0	0	0	0	0	0
8424	0	0	0	0	12227	0	0	0	0	0	0	0	0	0	0	0	0	0	0	0	0	0	0	0	0	0	0
8429	0	0	0	0	0	0	0	0	9682	0	0	0	0	0	0	0	0	0	0	0	0	0	0	0	0	0	0
8427	0	0	0	0	0	0	0	0	0	0	0	0	0	0	6861	634	0	0	0	0	0	0	0	0	0	0	0
8430	0	0	0	4971	0	0	0	0	0	0	0	0	0	0	0	0	0	0	0	0	0	0	0	0	0	0	0
8432	0	0	0	0	0	0	0	0	0	0	0	0	0	24334	0	0	0	0	0	0	0	0	0	0	0	0	0
8438	0	13834	1882	0	0	0	0	0	0	0	0	0	0	0	0	0	0	0	0	0	0	0	0	0	0	0	0
8435	0	0	1471	0	0	0	0	0	0	0	0	0	0	0	0	0	0	0	0	0	0	0	0	0	0	0	0
8436	12638	0	0	0	0	0	0	0	0	0	0	0	0	0	0	0	0	0	0	0	0	0	0	0	0	0	0
8439	0	0	2368	0	0	0	0	0	0	0	0	0	0	0	0	0	0	0	0	0	0	0	0	0	0	0	0
8446	0	0	0	4328	0	0	0	0	0	0	0	0	0	0	0	0	0	0	0	0	0	0	0	0	0	0	0
8449	0	0	0	0	0	0	0	0	0	0	0	0	0	0	0	0	0	21283	0	0	0	0	0	0	0	0	0
8458	0	0	0	0	0	0	0	0	0	0	0	0	0	0	0	0	0	17131	0	0	0	0	0	0	0	0	0
8459	0	0	0	3494	0	0	0	0	0	0	0	0	0	0	0	0	0	0	0	0	0	0	0	0	0	0	0
8471	0	6831	0	0	0	0	0	0	0	0	0	0	0	0	0	0	0	0	0	0	0	0	0	0	0	0	0
8480	0	0	0	0	0	0	0	0	0	0	0	0	0	0	0	0	0	46897	0	0	0	0	0	0	0	0	0
8591	0	0	0	0	0	0	0	0	0	0	0	0	0	0	0	0	0	0	41628	0	0	0	0	0	0	0	0
8605	0	0	0	0	0	0	0	0	0	0	0	0	0	0	0	0	0	0	5382	0	0	0	0	0	0	0	0
8736	0	0	0	0	0	0	0	0	0	36619	0	0	0	0	0	0	0	0	0	0	0	0	0	0	0	0	0
8784	0	0	0	0	0	0	0	0	0	0	0	0	0	2279	0	0	0	0	0	0	0	0	0	0	0	0	0
8844	0	0	0	0	0	0	0	0	0	0	0	35538	0	0	0	0	0	0	0	0	0	0	0	0	0	0	0
8846	0	0	0	0	11944	0	0	0	0	0	0	0	0	0	0	0	0	0	0	0	0	0	0	0	0	0	0
8852	0	0	0	0	0	0	0	0	0	0	0	112	0	0	0	0	0	0	0	0	0	0	0	0	0	0	0
8855	0	0	0	0	0	0	0	0	0	0	0	0	0	0	0	194648	0	0	0	0	0	0	0	0	0	0	0
8856	0	7365	0	0	0	0	0	0	0	0	0	0	0	0	0	0	0	0	0	0	0	0	0	0	0	0	0
8858	0	0	0	0	0	0	0	0	0	0	0	0	45529	0	0	0	0	0	0	0	0	0	0	0	0	0	0
8860	0	0	0	0	0	0	0	0	0	0	0	0	0	0	0	0	728195	0	0	0	0	0	0	0	0	0	0
8862	0	0	0	0	0	0	0	0	0	0	189721	18362	0	0	0	2148	0	0	0	0	0	0	0	0	0	0	0
8866	0	0	0	0	18321	0	0	0	1267	0	0	0	0	0	0	0	0	0	0	0	0	0	0	0	0	0	0
8867	0	0	0	0	0	0	0	0	0	0	0	0	0	0	27641	0	0	0	0	0	0	0	0	0	0	0	0
8868	0	0	7184	0	0	0	0	0	0	0	0	0	0	0	0	0	0	0	0	0	0	0	0	0	0	0	0
8869	0	0	0	0	0	0	0	0	0	0	0	3837	0	0	0	0	0	0	0	0	0	0	0	0	0	0	0
8870	0	0	0	0	0	0	0	0	0	0	0	0	0	82349	0	0	0	282137	0	0	0	0	0	0	0	0	0
8871	0	0	0	0	0	0	0	0	0	0	0	0	157856	0	0	0	15536	0	0	0	0	0	0	0	0	0	0
8872	0	16644	0	0	0	0	0	0	0	0	155114	0	0	0	0	193731	0	0	0	0	0	0	0	0	0	0	0
8873	0	0	0	0	0	0	0	0	0	5168946	0	0	0	0	176476	0	0	0	0	0	0	0	0	0	0	0	0
8878	0	0	0	0	0	0	0	0	0	0	0	0	33273	0	0	0	0	0	0	0	0	0	0	0	0	0	0
8883	0	0	0	0	0	0	0	0	16118	0	0	0	0	0	0	0	0	0	0	0	0	0	0	0	0	0	0
8886	0	0	0	0	0	0	0	7159	0	0	0	0	0	0	0	0	0	0	0	0	0	0	0	0	0	0	0
8887	0	2567	0	0	27156	0	0	0	0	0	0	0	0	0	0	0	0	0	0	0	0	0	0	0	0	0	0
8897	0	0	0	0	0	0	0	0	0	0	0	1492	0	0	0	0	0	0	0	0	0	0	0	0	0	0	0
8898	0	0	0	0	0	0	0	21731	0	0	0	0	0	0	0	0	0	0	0	0	0	0	0	0	0	0	0
8890	568298	0	1769	28746	0	0	0	0	0	0	0	0	0	0	0	0	0	0	0	0	0	0	0	0	0	0	0
8891	0	4116	0	0	0	0	0	0	0	0	0	0	0	0	0	0	0	0	0	0	0	0	0	0	0	0	0
8893	0	0	0	0	0	0	0	0	595	0	0	0	0	0	0	0	0	0	0	0	0	0	0	0	0	0	0
8923	56616	0	0	0	1673	0	0	0	0	0	0	0	0	0	0	0	0	0	0	0	0	0	0	0	0	0	0
8899	0	0	0	9848	0	0	695	0	5219	0	0	0	0	0	0	0	0	0	0	0	0	0	0	0	0	0	0
8901	0	0	15531	0	0	0	0	0	0	0	0	0	0	0	0	0	0	0	0	0	0	0	0	0	0	0	0
8910	0	0	0	6436	0	0	0	0	522	0	0	0	0	0	0	0	0	0	0	0	0	0	0	0	0	0	0
8912	0	0	0	0	0	0	0	0	0	0	0	638	0	0	0	0	0	0	0	0	0	0	0	0	0	0	0
8921	0	0	0	4374	0	0	0	0	0	0	0	3798	0	0	0	0	0	0	0	0	0	0	0	0	0	0	0
8927	0	0	0	0	0	0	0	0	0	0	0	5613	0	0	0	0	0	0	0	0	0	0	0	0	0	0	0
8932	0	0	0	0	0	0	0	0	0	0	14286	0	0	0	0	0	0	0	0	0	0	0	0	0	0	0	0
8933	5173	7745	0	0	0	0	0	0	0	0	0	0	0	0	0	0	0	879	0	0	0	0	0	0	0	0	0
8935	0	0	0	0	0	0	0	0	0	0	0	4292	22695	31785	0	0	0	0	0	0	0	0	0	0	0	0	0
8936	0	0	0	0	0	0	0	0	0	17593	0	0	0	0	0	0	0	0	0	0	0	0	0	0	0	0	0
8937	0	0	0	3643	0	0	0	0	0	0	0	0	0	0	0	0	0	0	0	0	0	0	0	0	0	0	0
8941	0	0	0	0	0	0	0	0	0	0	0	0	1877	0	0	0	0	0	0	0	0	0	0	0	0	0	0
8944	0	0	0	0	151	0	0	0	0	0	0	0	0	38731	0	0	3534	0	0	0	0	0	0	0	0	0	0
8946	0	0	0	3797	0	0	0	0	0	0	0	844	0	0	0	0	0	871	0	0	0	0	0	0	0	0	0
8948	8712	0	0	0	0	0	0	0	0	0	0	0	0	0	0	0	0	0	0	0	0	0	0	0	0	0	0
8949	0	6414	0	0	0	0	0	0	0	0	0	0	0	0	0	2412	0	0	0	0	0	0	0	0	0	0	0
8952	0	0	0	0	0	0	0	0	0	0	0	0	0	0	4248	0	0	0	0	0	0	0	0	0	0	0	0
8953	0	0	0	446	0	0	0	0	0	0	0	0	0	0	0	0	0	0	0	0	0	0	0	0	0	0	0
8954	0	0	0	0	9848	0	0	0	0	0	0	0	0	0	0	0	33621	0	0	0	0	0	0	0	0	0	0
8964	0	0	0	6816	0	0	0	0	83	0	0	0	0	0	0	0	0	0	0	0	0	0	0	0	0	0	0
8965	0	0	0	0	0	0	0	0	0	0	0	1547	0	0	0	0	0	0	0	0	0	0	0	0	0	0	0
8966	0	0	0	0	127	0	0	0	0	0	0	0	0	0	0	0	0	0	0	0	0	0	0	0	0	0	0
8968	0	0	0	0	0	0	988	0	0	0	0	0	0	0	0	0	0	0	0	0	0	0	0	0	0	0	0
8980	0	0	0	12771	0	0	0	0	0	0	0	22361	0	0	0	0	0	0	0	0	0	0	0	0	0	0	0
8981	0	0	0	0	0	0	1167	0	0	0	0	0	0	0	0	76861	0	0	0	0	0	0	0	0	0	0	0
8982	0	0	0	0	18671	0	0	0	0	0	0	0	0	0	0	0	0	0	0	0	0	0	0	0	0	0	0
8984	0	0	0	0	0	7728	0	0	0	0	0	0	0	0	0	0	0	0	0	0	0	0	0	0	0	0	0
8985	0	42919	0	0	0	0	0	0	0	0	0	0	0	0	0	0	0	0	0	0	0	0	0	0	0	0	0
8986	0	0	0	0	0	0	0	0	2212	0	0	0	0	48144	0	0	0	1151466	0	0	0	0	0	0	0	0	0
8987	0	0	0	0	0	0	0	0	0	2952129	2768	0	0	0	0	0	0	0	0	0	0	0	0	0	0	0	0
8988	718856	0	0	0	0	0	0	0	0	0	0	0	499346	0	0	0	0	0	0	0	0	0	0	0	0	0	0
8989	0	0	0	0	0	0	0	0	0	0	0	0	0	0	0	0	51579	0	0	0	0	0	0	0	0	0	0
8990	0	0	0	0	0	0	0	0	0	0	0	0	0	0	21582	0	0	0	0	0	0	0	0	0	0	0	0
8991	0	3617	887	0	0	0	0	0	0	0	0	2833	0	0	0	0	0	0	0	0	0	0	0	0	0	0	0
8992	0	0	0	46498	11745	0	0	0	0	0	0	0	0	0	0	0	0	0	0	0	0	0	0	0	0	0	0
8993	0	0	0	0	0	0	174	594	0	0	0	0	0	0	0	76753	0	0	0	0	0	0	0	0	0	0	0
8994	0	0	0	0	0	769	0	0	0	0	0	0	0	0	0	0	0	0	0	0	0	0	0	0	0	0	0
9000	0	0	9794	0	0	0	0	0	0	0	0	0	0	0	0	0	0	0	0	0	0	0	0	0	0	0	0
9002	0	0	0	0	0	0	156	0	0	0	0	0	0	0	0	0	0	0	0	0	0	0	0	0	0	0	0
9003	0	0	0	0	0	0	0	7199	0	0	0	0	0	0	0	0	0	0	0	0	0	0	0	0	0	0	0
9004	0	0	0	0	7344	0	0	0	0	0	0	0	0	0	0	0	0	0	0	0	0	0	0	0	0	0	0
9012	0	0	0	0	0	0	0	0	0	0	0	5994	0	0	0	0	0	0	0	0	0	0	0	0	0	0	0
9014	0	86	0	0	7496	0	0	0	0	0	0	0	0	0	0	0	0	0	0	0	0	0	0	0	0	0	0
9021	0	0	0	0	0	0	0	0	0	0	0	337	0	0	0	0	0	0	0	0	0	0	0	0	0	0	0
9022	0	0	2231	0	0	0	0	0	0	0	0	0	0	0	0	0	0	0	0	0	0	0	0	0	0	0	0
9023	0	0	0	0	23543	0	0	0	0	0	0	0	0	0	0	0	0	0	0	2781	0	0	0	0	0	0	0
9024	0	0	0	0	0	0	0	0	0	0	0	0	0	0	0	11871	0	0	0	0	0	0	0	0	0	0	0
9025	0	13177	0	0	0	0	0	0	0	0	0	0	0	0	0	0	0	0	0	0	0	0	0	0	0	0	0
9027	0	0	0	0	0	0	0	0	0	0	0	0	0	0	0	0	0	0	0	0	0	0	0	2684	0	0	0
9028	0	0	0	0	0	0	0	0	0	0	0	0	0	0	14997	0	0	0	0	0	0	0	0	0	0	0	0
9030	0	0	0	0	0	0	0	0	0	0	0	5321	0	0	0	0	0	0	0	0	0	0	0	0	0	0	0
9032	0	0	0	0	0	0	0	0	0	0	0	0	0	0	0	0	0	0	0	3269	0	0	0	0	0	0	0
9035	0	0	0	0	0	0	0	0	0	0	0	0	0	0	0	0	0	9619	0	0	0	0	0	0	0	0	0
9038	0	0	0	0	0	0	0	0	0	0	0	0	0	0	0	5784	0	0	0	0	0	0	0	0	0	0	0
9039	0	0	0	3962	0	0	0	0	0	0	0	0	0	0	0	0	0	0	0	0	0	0	0	0	0	0	0
9036	0	14516	0	0	0	0	0	0	0	0	0	0	0	0	0	0	0	0	0	0	0	0	0	0	0	0	0
9040	0	0	0	0	0	0	0	0	0	0	0	0	0	0	0	0	36944	0	0	419	0	0	0	0	0	0	0
9042	0	0	0	0	0	0	0	0	0	0	0	476	0	0	0	0	0	0	0	0	0	0	0	0	0	0	0
9043	0	0	0	0	0	0	0	0	0	0	162	0	0	0	0	0	0	0	0	0	0	0	0	0	0	0	0
9044	0	0	0	0	0	0	0	0	0	0	0	0	0	0	1115	0	0	0	0	0	0	0	0	0	0	0	0
9049	0	0	0	0	0	0	0	0	0	0	0	0	0	0	0	7553	0	0	0	0	0	0	0	0	0	0	0
9051	0	0	0	0	898	0	0	0	0	0	0	448	0	0	0	0	0	0	0	0	0	366	0	0	0	0	0
9055	0	0	0	0	0	0	0	0	0	0	0	0	0	0	0	0	3339	0	0	0	0	0	0	0	0	0	0
9057	0	0	0	0	0	0	0	0	0	0	0	0	12232	7328	0	0	0	0	0	0	0	0	0	0	0	0	0
9059	0	0	0	0	0	0	0	0	0	0	7484	0	0	0	34891	0	0	0	0	0	0	335	0	0	0	0	0
9060	0	0	0	0	0	0	0	0	0	39392	0	0	0	0	0	0	0	2384	0	0	0	0	0	0	0	0	0
9061	0	0	0	0	0	0	0	0	0	0	0	7863	0	0	0	8931	8765	0	0	0	0	0	84541	0	0	0	0
9062	38553	0	0	0	0	0	0	0	0	0	0	0	0	0	0	0	0	0	0	0	0	0	0	1965	0	0	0
9063	0	0	0	0	0	0	0	0	0	0	0	0	0	0	0	0	0	0	166662	24113	0	0	0	0	0	0	0
9064	0	0	0	0	6643	0	0	0	0	0	0	0	0	0	0	0	0	0	0	0	0	0	0	0	387795	0	0
9066	0	0	0	0	0	0	0	0	0	0	1272	0	0	0	0	0	0	0	0	0	0	0	0	0	0	0	0
9067	0	0	0	0	0	0	0	0	0	0	0	0	0	0	0	0	0	0	0	0	36551	0	0	0	0	0	0
9068	0	0	0	0	0	0	0	0	0	0	0	0	0	0	0	0	0	0	0	0	0	5429	0	0	0	0	0
9070	0	0	0	0	0	0	0	0	0	0	0	0	0	0	0	0	0	0	0	0	0	0	0	1535	0	0	0
9071	0	0	0	0	0	0	0	0	0	0	0	0	0	0	0	0	0	0	0	27314	0	0	0	0	0	0	0
9072	0	0	0	0	0	0	0	0	0	0	0	0	0	0	0	0	0	0	0	0	0	0	0	0	0	193235	0
9073	0	0	0	0	0	0	0	0	0	0	0	0	0	0	0	0	0	0	0	0	0	0	55251	0	0	0	0
9076	0	0	0	0	7973	0	0	0	0	0	0	0	0	0	0	0	0	0	0	0	0	0	0	0	0	0	0
9080	14824	0	0	0	0	0	0	0	0	0	0	0	0	0	0	0	0	0	0	0	0	0	0	0	0	0	0
9086	0	0	0	0	0	0	0	0	0	0	0	0	0	0	0	0	0	0	0	0	0	0	0	5846	0	0	0
9088	1667	0	0	0	0	0	0	0	0	0	0	0	0	0	0	0	0	0	0	0	0	0	0	0	0	0	0
9089	0	6623	0	0	0	0	0	0	0	0	0	0	0	0	0	0	0	0	0	0	0	0	0	0	0	0	0
9090	0	0	0	0	0	0	0	0	0	0	0	0	0	0	0	0	0	0	0	0	0	0	16274	0	0	0	0
9095	0	0	0	0	0	0	0	0	0	0	0	0	0	0	0	0	0	37528	1391816	0	0	0	0	0	0	0	0
9096	0	0	0	0	0	0	0	0	0	0	0	0	0	0	0	0	0	0	0	0	0	0	0	499	0	0	0
9098	0	0	0	0	0	0	0	0	0	0	0	0	0	0	0	0	0	0	0	0	0	0	35454	0	0	0	0
9101	0	0	0	0	0	0	0	0	0	0	0	0	0	6799	0	0	0	0	0	0	0	0	0	0	0	0	0
9102	0	0	0	0	0	0	0	0	0	0	0	0	0	0	0	0	0	0	94795	0	0	0	0	0	0	0	0
9105	0	0	0	0	0	0	0	0	0	0	0	0	0	0	0	0	0	0	0	0	0	0	0	3694	0	0	0
9110	0	0	0	0	0	0	0	0	0	44758	0	0	0	0	0	0	0	0	0	0	0	0	0	0	0	0	0
9113	0	0	0	0	0	0	0	0	0	0	0	0	0	0	0	0	0	0	0	0	0	0	0	4335	0	0	0
9114	0	0	0	0	0	0	0	0	23882	0	0	0	0	0	0	0	0	0	0	0	0	0	0	0	0	0	0
9115	0	0	0	0	0	0	0	0	0	0	0	0	0	0	0	0	0	0	0	5399	0	0	0	0	0	0	0
9118	0	0	0	0	0	0	0	0	0	0	0	0	0	0	0	0	0	0	0	0	0	0	21847	0	0	0	0
9120	0	0	0	0	0	0	0	0	0	0	0	0	0	0	0	0	0	0	0	0	0	0	0	0	14333	0	0
9125	0	0	0	0	0	0	3412	0	0	0	0	0	0	0	0	0	0	21849	0	0	0	0	0	0	0	0	0
9126	0	0	0	0	0	0	0	0	0	0	0	0	0	0	0	0	0	0	0	0	0	0	0	0	0	9565	0
9128	0	0	0	0	0	0	0	0	0	0	0	0	0	0	0	0	0	0	0	0	0	0	0	0	14186	0	0
9130	1681	0	0	0	0	0	0	0	0	0	0	0	0	0	0	0	0	0	0	0	0	0	0	0	0	0	0
9131	0	0	0	0	0	0	0	0	57175	0	0	0	0	0	0	0	0	0	0	0	0	0	0	0	0	0	0
9133	0	0	23816	0	0	14	0	0	0	0	0	0	0	0	0	0	0	1751	0	0	0	0	0	0	0	0	0
9135	0	14357	0	0	0	0	0	0	0	0	0	0	0	0	0	0	0	0	0	0	0	0	0	0	11668	0	0
9136	0	0	0	0	17676	0	0	0	0	0	0	0	0	0	0	0	0	0	0	0	0	0	0	0	0	0	0
9138	0	0	0	0	0	0	528	0	0	0	0	0	0	0	0	0	0	0	0	0	0	0	59615	0	0	0	0
9139	19459	0	284	68861	0	0	0	0	0	0	0	0	0	0	0	0	0	0	0	0	0	0	0	0	0	0	0
9142	0	0	0	0	0	0	0	57356	0	0	0	0	0	0	0	0	0	0	0	0	0	0	0	0	0	0	0
9150	0	0	0	0	0	0	0	4447	0	0	0	0	0	0	0	0	0	0	0	0	0	0	0	0	0	0	0
9152	0	0	0	0	0	0	0	0	0	0	0	0	0	0	0	0	0	0	0	0	0	0	29859	0	0	0	0
9158	0	0	0	0	0	0	0	0	0	0	0	0	0	0	0	0	0	0	0	0	0	0	0	0	6418	0	0
9159	0	0	0	0	0	0	0	0	26472	0	11483	0	0	0	0	0	0	0	0	0	0	0	0	0	0	0	0
9160	0	0	0	0	0	0	0	0	0	0	0	0	0	0	0	0	0	0	0	0	0	0	2264	0	0	0	0
9162	0	0	0	0	0	0	0	0	0	0	0	0	0	0	0	0	0	0	1623695	0	0	0	0	9344	0	0	0
9163	0	0	0	0	0	0	91	0	0	0	0	0	0	0	0	0	0	0	0	0	0	0	0	0	0	0	0
9167	0	0	0	0	0	0	0	0	0	0	0	0	0	0	0	0	0	0	0	0	0	0	8723	0	0	0	0
9170	0	0	0	0	256	0	0	0	0	0	0	0	0	0	0	0	0	0	0	0	0	0	0	0	0	0	0
9175	0	0	0	0	0	0	0	0	0	0	12278	0	0	0	0	0	0	0	0	0	0	0	0	0	27338	0	0
9179	0	0	5159	0	0	0	0	0	0	0	0	0	0	0	0	0	0	0	0	0	0	0	0	0	0	0	0
9182	0	8127	0	0	0	0	0	0	0	0	0	0	0	0	0	0	0	0	0	0	0	0	0	0	0	0	0
9183	0	0	0	368	0	0	0	0	0	0	0	0	0	0	0	0	0	0	0	0	0	0	0	0	0	0	0
9185	0	0	0	0	16989	0	0	0	0	0	0	0	0	0	0	0	0	0	0	0	0	0	0	0	0	0	0
9186	0	0	0	0	0	0	0	0	0	0	0	475	0	0	0	0	0	0	0	0	0	0	0	0	0	0	0
9196	0	0	0	0	0	0	0	0	0	0	0	0	0	0	0	0	0	0	0	0	0	0	0	0	7621	0	0
9200	0	0	0	0	0	0	0	0	0	0	0	1	0	0	0	92856	0	0	0	0	0	0	0	0	0	0	0
9204	0	0	0	0	0	0	0	0	0	0	0	0	0	0	0	0	0	0	0	0	0	0	0	0	13812	0	0
9207	0	0	0	0	899	0	0	0	0	0	0	4542	0	0	0	0	0	0	0	0	0	0	0	0	0	0	0
9213	0	0	0	0	0	0	0	0	0	0	0	0	0	0	0	0	0	655497	0	0	0	0	0	0	0	0	0
9216	0	0	0	0	0	0	0	0	0	0	0	8967	0	0	0	0	0	0	0	0	0	0	0	0	0	0	0
9218	0	0	0	0	0	0	0	0	0	0	75981	0	0	0	0	0	0	0	0	0	0	0	0	0	0	0	0
9219	0	0	0	0	0	0	0	0	0	5528565	0	0	0	0	0	0	0	0	0	0	0	0	0	0	0	0	0
9220	0	0	0	0	0	0	0	0	0	0	0	0	0	0	0	0	0	713251	0	0	0	0	0	0	0	0	0
9221	0	0	0	0	0	0	0	0	0	0	0	0	7821	72516	231221	0	0	0	0	0	0	0	0	0	0	0	0
9222	0	0	0	0	0	0	0	0	0	0	0	0	0	0	0	0	113943	0	0	0	0	0	0	0	0	0	0
9223	0	0	0	0	0	0	0	0	0	0	0	0	0	0	0	22544	0	0	0	0	0	0	0	0	0	0	0
9225	0	0	0	0	0	0	0	0	0	0	0	21355	0	0	0	0	0	0	0	0	0	0	0	0	0	0	0
9227	0	0	0	0	0	0	0	0	0	0	58115	0	0	0	0	0	0	0	0	0	0	0	0	0	0	0	0
9256	0	0	0	0	0	0	0	0	0	0	0	0	32994	0	0	0	0	0	0	0	0	0	0	0	0	0	0
9259	0	0	0	0	0	0	0	0	0	0	16127	0	0	0	0	0	0	0	0	0	0	0	0	0	0	0	0
9262	0	0	0	0	0	0	0	0	0	0	0	0	0	0	0	0	9275	0	0	0	0	0	0	0	0	0	0
9263	0	0	0	0	0	0	0	0	0	0	0	0	0	0	0	73124	0	0	0	0	0	0	0	0	0	0	0
9264	0	0	0	0	0	0	0	0	0	0	0	0	13533	0	0	0	0	0	0	0	0	0	0	0	0	0	0
9268	0	0	0	0	0	0	0	0	0	0	0	0	0	0	0	0	245617	0	0	0	0	0	0	0	0	0	0
9355	0	0	0	0	0	0	0	17174	0	0	0	0	0	0	0	0	0	0	0	0	0	0	0	0	0	0	0
9361	0	0	0	0	0	0	1218	0	0	0	0	0	0	0	0	0	0	0	0	0	0	0	0	0	0	0	0
9369	0	0	0	0	0	0	0	1187	0	0	0	0	0	0	0	0	0	0	0	0	0	0	0	0	0	0	0
9374	0	0	1743	0	0	0	0	0	0	0	0	0	0	0	0	0	0	0	0	0	0	0	0	0	0	0	0
9376	0	0	0	0	0	0	0	0	18649	0	0	0	0	0	0	0	0	0	0	0	0	0	0	0	0	0	0
9379	0	15553	0	0	0	58215	2539	0	0	0	0	0	0	0	0	0	0	0	0	0	0	0	0	0	0	0	0
9380	41876	0	5711	0	0	0	0	33538	0	0	0	0	0	0	0	0	0	0	0	0	0	0	0	0	0	0	0
9385	0	0	0	0	8458	0	0	0	0	0	0	0	0	0	0	0	0	0	0	0	0	0	0	0	0	0	0
9388	0	8689	0	0	0	0	0	0	0	0	0	0	0	0	0	0	0	0	0	0	0	0	0	0	0	0	0
9389	0	0	5285	0	0	0	0	0	0	0	0	0	0	0	0	0	0	0	0	0	0	0	0	0	0	0	0
9397	0	0	0	0	0	0	0	0	0	0	0	0	0	0	0	0	0	43768	0	0	0	0	0	0	0	0	0
9391	0	0	0	0	0	0	3371	0	5263	0	0	0	0	0	0	0	0	0	0	0	0	0	0	0	0	0	0
9398	0	0	0	0	0	0	0	0	311	0	0	0	0	0	0	0	0	0	0	0	0	0	0	0	0	0	0
9400	0	0	2219	0	0	0	0	0	0	0	0	0	0	0	0	0	0	0	0	0	0	0	0	0	0	0	0
9404	0	0	0	0	0	0	0	0	0	0	0	0	48477	0	0	0	0	0	0	0	0	0	0	0	0	0	0
9405	0	0	0	0	0	0	0	1625	0	0	0	0	0	0	0	0	0	0	0	0	0	0	0	0	0	0	0
9410	0	0	0	0	0	12765	976	0	0	0	0	0	0	0	21857	0	0	0	0	0	0	0	0	0	0	0	0
9411	0	0	0	0	0	0	0	0	0	0	27873	0	0	0	0	0	0	0	0	0	0	0	0	0	0	0	0
9413	0	0	0	0	0	0	0	0	0	0	0	0	24348	43924	0	16244	115766	0	0	0	0	0	0	0	0	0	0
9414	0	0	2241	0	0	0	0	0	0	0	0	0	0	0	0	0	0	0	0	0	0	0	0	0	0	0	0
9417	0	0	0	0	0	0	0	0	0	0	0	0	0	0	13929	0	0	0	0	0	0	0	0	0	0	0	0
9419	0	0	0	0	0	616	0	0	0	0	0	0	0	0	0	0	616	0	0	0	0	0	0	0	0	0	0
9420	0	0	0	0	0	0	0	0	0	74935	0	0	0	0	0	0	0	0	0	0	0	0	0	0	0	0	0
9422	13185	0	0	0	0	0	0	0	0	0	0	0	0	0	0	0	0	0	0	0	0	0	0	0	0	0	0
9425	0	0	0	0	0	0	0	0	0	0	1784	0	0	0	0	0	0	0	0	0	0	0	0	0	0	0	0
9430	0	0	0	0	0	833	0	0	0	0	0	0	0	0	0	0	0	0	0	0	0	0	0	0	0	0	0
9435	0	0	0	0	0	0	3878	0	0	0	0	0	0	0	0	0	0	0	0	0	0	0	0	0	0	0	0
9439	0	0	0	0	0	0	0	0	0	0	6738	0	0	0	0	0	0	0	0	0	0	0	0	0	0	0	0
9440	0	0	0	0	0	9537	0	0	0	0	0	0	0	0	0	0	0	0	0	0	0	0	0	0	0	0	0
9446	0	0	0	0	0	0	0	0	0	0	0	0	0	0	0	11559	0	0	0	0	0	0	0	0	0	0	0
9458	0	0	0	0	0	0	0	0	0	0	0	0	0	39414	0	8862	0	0	0	0	0	0	0	0	0	0	0
9460	0	0	0	0	0	0	0	0	19541	0	6744	0	0	0	0	0	0	0	0	0	0	0	0	0	0	0	0
9461	0	0	0	0	0	63895	0	0	0	0	0	0	0	0	0	0	0	0	0	0	0	0	0	0	0	0	0
9465	811516	0	0	0	0	0	0	0	0	0	0	0	0	0	0	0	0	0	0	0	0	0	0	0	0	0	0
9468	0	0	0	0	0	0	0	138	0	0	0	0	0	0	0	0	0	0	0	0	0	0	0	0	0	0	0
9462	0	0	0	0	0	0	12118	0	0	0	0	0	0	0	9229	0	0	0	0	0	0	0	0	0	0	0	0
9463	0	21179	0	11852	333395	0	0	0	0	0	0	0	0	0	0	0	0	0	0	0	0	0	0	0	0	0	0
9466	0	0	113618	0	0	0	0	0	0	0	0	0	0	0	0	0	0	0	0	0	0	0	0	0	0	0	0
9473	0	0	0	0	0	0	8482	0	0	0	0	0	0	0	0	0	0	0	0	0	0	0	0	0	0	0	0
9476	0	0	0	0	0	0	0	0	0	0	0	7167	0	0	0	0	0	0	0	0	0	0	0	0	0	0	0
9491	0	0	0	0	0	0	267	0	0	0	0	0	0	0	0	0	0	0	0	0	0	0	0	0	0	0	0
9492	0	0	0	0	0	21745	0	0	0	0	0	0	0	0	0	0	0	0	0	0	0	0	0	0	0	0	0
9493	0	0	0	0	68158	0	0	0	38728	0	0	0	0	0	0	0	0	0	0	0	0	0	0	0	0	0	0
9497	0	255	9249	0	0	0	0	0	0	0	0	0	0	0	0	0	0	0	599	0	0	0	0	0	0	0	0
9498	76785	0	0	0	0	0	0	0	0	0	0	0	0	0	0	0	0	0	0	0	0	0	0	0	0	0	0
9499	0	0	0	0	0	0	0	14217	0	0	0	0	0	0	0	0	0	0	0	0	0	0	0	0	0	0	0
9500	0	0	0	1961	0	0	1687	0	0	0	0	0	0	0	0	0	0	0	0	0	0	0	0	0	0	0	0
9503	0	0	887	0	0	0	0	0	0	0	0	0	0	0	0	0	0	0	0	0	0	0	0	0	0	0	0
9505	0	0	0	0	0	1197	0	0	0	0	0	0	0	0	0	0	0	0	0	0	0	0	0	0	0	0	0
9507	0	0	0	0	0	0	238	0	0	0	0	0	0	0	0	0	0	0	0	0	0	0	0	0	0	0	0
9508	0	1622	0	0	0	0	0	0	17767	0	0	0	0	0	0	0	0	0	0	0	0	0	0	0	0	0	0
9512	0	0	722	0	0	0	0	0	0	0	0	0	0	0	0	0	0	0	0	0	0	0	0	0	0	0	0
9515	0	0	0	0	25531	0	0	0	0	0	0	0	0	0	0	0	0	0	0	0	0	0	0	0	0	0	0
9518	0	0	0	0	0	0	0	8169	0	0	0	0	0	0	0	0	0	0	0	0	0	0	0	0	0	0	0
9519	0	0	6687	0	0	0	2489	0	0	0	0	0	28879	0	0	0	0	0	0	0	0	0	0	0	0	0	0
9520	0	0	0	7711	0	0	0	0	0	0	0	0	0	0	0	0	0	0	0	0	0	0	0	0	0	0	0
9525	0	0	0	0	35446	0	0	0	0	0	0	0	0	0	0	0	0	0	0	0	0	0	0	0	0	0	0
9526	0	0	0	0	0	25738	0	0	0	0	0	0	0	0	0	0	0	0	0	0	0	0	0	0	0	0	0
9532	0	4325	0	0	0	0	0	0	0	0	0	0	0	0	0	0	0	0	0	0	0	0	0	0	0	0	0
9533	0	0	0	0	0	0	3971	5283	0	0	0	0	0	0	0	0	0	0	0	0	0	0	0	0	0	0	0
9537	0	0	0	0	43322	0	0	0	0	0	0	0	0	0	0	0	0	0	0	0	0	0	0	0	0	0	0
9539	0	0	0	0	0	0	0	0	0	0	0	0	0	0	0	0	0	3582954	0	0	0	0	0	0	0	0	0
9540	0	0	0	0	0	0	0	0	0	0	0	0	0	0	365769	0	0	0	0	0	0	0	0	0	0	0	0
9541	0	0	0	0	0	0	0	0	0	1129559	0	0	0	2287618	0	128254	3495446	0	0	0	0	0	0	0	0	0	0
9542	0	0	0	0	0	0	2278	0	0	0	0	0	0	0	0	0	0	0	0	0	0	0	0	0	0	0	0
9543	0	0	0	0	0	0	0	0	86435	0	0	0	0	0	0	0	0	0	0	0	0	0	0	0	0	0	0
9545	0	0	0	0	0	0	0	7656	0	0	787116	35158	0	0	0	0	0	0	0	0	0	0	0	0	0	0	0
9546	0	0	0	0	45455	0	0	0	0	0	0	0	0	0	459985	0	0	0	0	0	0	0	0	0	0	0	0
9549	0	0	0	0	0	38341	0	0	0	0	0	0	0	0	0	0	0	0	0	0	0	0	0	0	0	0	0
9550	0	115381	0	0	0	0	0	0	941	0	0	0	0	0	0	0	0	0	0	0	0	0	0	0	0	0	0
9552	1587633	0	0	0	0	0	0	0	0	0	0	0	0	0	0	0	0	0	0	0	0	0	0	0	0	0	0
9554	0	0	0	0	1812	63972	0	5344	0	0	0	0	0	0	0	0	0	0	0	0	0	0	0	0	0	0	0
9555	0	0	1154	1377	0	0	0	0	0	0	0	0	0	0	0	0	0	0	0	0	0	0	0	0	0	0	0
9556	0	0	0	0	0	0	595	0	0	0	0	0	0	0	0	0	0	0	0	0	0	0	0	0	0	0	0
9558	0	0	0	0	0	0	0	0	0	0	0	0	0	0	0	0	0	0	0	3933	0	0	0	0	0	0	0
9562	0	0	0	0	0	0	0	1156	0	0	0	0	0	0	0	0	0	0	0	0	0	0	0	0	0	0	0
9564	0	0	0	0	0	0	6558	0	0	0	0	0	0	0	0	0	0	0	0	0	0	0	0	0	0	0	0
9591	0	18778	0	0	0	0	0	0	0	0	0	0	0	0	0	0	0	0	0	0	0	0	0	0	0	0	0
9593	0	0	0	0	0	0	216	0	0	0	0	0	0	0	0	0	0	0	0	0	0	0	0	0	0	0	0
9606	0	0	0	0	0	5431	0	0	0	0	0	0	0	0	0	0	0	0	0	0	0	0	0	0	0	0	0
9610	0	0	0	0	0	0	74	0	0	0	0	0	0	0	0	0	0	0	0	0	0	0	0	0	0	0	0
9613	0	0	0	264	0	0	0	0	0	0	0	0	0	0	0	0	0	0	0	0	0	0	0	0	0	0	0
9616	0	0	0	0	0	5852	0	0	0	0	0	0	0	0	0	0	0	0	0	0	0	0	0	0	0	0	0
9619	0	0	0	0	0	0	0	0	0	0	0	1592	0	0	0	0	0	0	0	0	0	0	0	0	0	0	0
9628	0	0	0	0	0	0	0	0	0	0	0	0	0	0	13956	0	0	0	0	0	0	0	0	0	0	0	0
9640	0	0	0	0	0	0	0	0	0	0	11239	0	0	0	0	0	0	0	0	0	0	152969	0	327727	0	0	0
9641	0	0	0	0	0	0	0	0	0	0	0	0	0	0	0	0	0	0	15852469	0	0	0	0	0	1669542	0	0
9642	0	0	0	0	0	0	0	0	0	0	0	0	0	0	1169	0	0	0	0	89391	27148	0	1343822	0	0	0	315543
9649	0	0	0	0	0	0	0	0	0	0	0	0	0	0	0	0	0	0	0	0	0	0	0	0	0	123881	0
9655	0	0	0	0	0	0	0	0	0	0	0	0	0	0	511	0	0	0	0	0	0	0	0	0	0	0	0
9659	0	0	0	0	0	0	0	0	0	0	0	0	0	0	0	0	0	14783	0	0	0	0	0	0	0	0	0
9666	0	0	0	0	0	0	0	0	0	0	0	0	0	0	0	0	0	0	0	0	0	0	0	0	0	0	55935
9673	0	0	0	0	0	0	0	0	0	0	0	0	0	0	0	0	0	0	0	0	0	0	0	0	0	0	153463
9686	0	0	0	0	0	0	0	0	0	0	0	0	0	15467	0	0	0	0	0	0	0	0	0	0	0	0	0
9694	0	0	0	0	0	0	0	0	0	0	0	0	0	13546	0	0	0	0	0	0	0	0	0	0	0	0	0
9698	0	0	0	0	0	0	0	0	0	0	0	0	0	0	0	0	0	83772	0	0	0	0	0	0	0	0	0
9697	0	0	0	0	0	0	0	0	0	0	0	0	0	0	1258	0	0	0	0	0	0	0	0	0	0	0	0
9705	0	0	0	0	0	0	0	0	0	0	0	0	0	5826	0	0	0	0	0	0	0	13845	0	0	0	0	0
9709	0	0	0	0	0	0	0	0	0	1814	0	0	0	0	0	0	0	16188	0	0	0	0	0	0	0	0	0
9711	0	0	0	0	0	0	0	0	0	0	0	0	14582	0	4746	0	173185	0	0	0	0	0	0	0	0	0	0
9712	0	0	0	0	0	0	0	0	0	0	36171	0	0	0	0	0	0	0	0	0	0	0	0	0	0	0	0
9714	0	0	0	0	0	0	0	0	0	0	0	0	0	0	0	17943	0	0	0	0	0	0	0	0	0	0	2492
9721	0	0	0	0	0	0	0	0	0	0	0	0	0	0	0	0	0	0	0	0	0	0	0	2659	0	0	0
9730	0	0	0	0	0	0	0	0	0	0	0	0	0	0	0	0	0	0	0	0	6268	0	0	0	0	0	0
9731	0	0	0	0	0	0	0	0	0	0	0	0	0	0	0	0	0	0	0	0	0	4155	0	0	0	0	0
9736	0	0	0	0	0	0	0	0	0	0	0	0	0	0	0	0	0	0	0	0	0	0	0	0	112322	0	0
9745	0	0	0	0	0	0	0	0	0	0	0	0	0	0	0	0	0	0	0	0	0	0	0	0	0	0	27883
9746	0	0	0	0	0	0	0	0	0	0	0	0	0	0	0	0	0	0	0	0	3719	0	0	0	0	0	0
9747	0	0	0	0	0	0	0	0	0	0	0	0	0	0	0	0	0	0	0	3811	0	0	0	0	0	0	0
9751	0	0	0	0	0	0	0	0	0	0	0	0	0	0	0	0	0	0	0	0	0	5643	0	0	0	0	0
9757	0	0	0	0	0	0	0	0	0	0	0	0	0	0	0	0	0	0	0	0	2283	0	0	0	0	0	0
9759	0	0	0	0	0	0	0	0	0	0	0	0	0	0	0	0	0	0	0	0	0	0	0	1151	0	0	0
9770	0	0	0	0	0	0	0	0	0	0	0	0	0	0	0	0	0	0	0	0	0	0	0	5851	0	0	0
9779	0	0	0	0	0	0	0	0	0	0	0	0	0	0	0	0	0	0	0	0	0	0	0	5312	0	0	0
9783	0	0	0	0	0	0	0	0	0	0	0	0	0	0	0	0	0	0	0	1918	0	0	0	0	0	0	0
9786	0	0	0	0	0	0	0	0	0	0	0	0	0	0	0	0	0	0	0	0	0	0	0	0	16585	0	0
9787	0	0	0	0	0	0	0	0	0	0	0	0	0	0	0	0	0	0	0	0	0	0	0	0	0	5126	0
9788	0	0	0	0	0	0	0	0	0	0	0	0	0	0	0	0	0	0	13984	0	0	0	0	0	0	0	0
9793	0	0	0	0	0	0	0	0	0	0	0	0	0	0	0	0	0	0	0	0	0	0	0	5981	0	0	0
9799	0	0	0	0	0	0	0	0	0	0	0	0	0	0	0	0	0	0	0	4312	0	0	0	0	0	0	0
9800	0	0	0	0	0	0	0	0	0	0	0	0	0	0	0	0	0	0	13327	0	0	0	0	0	0	0	0
9802	0	0	0	0	0	0	0	0	0	0	0	0	0	0	0	0	0	0	0	0	0	0	0	541	0	0	0
9806	0	0	0	0	0	0	0	0	0	0	0	0	0	0	0	0	0	0	0	0	0	0	0	0	21998	0	0
9807	0	0	0	0	0	0	0	0	0	0	0	0	0	0	0	0	0	0	0	5721	0	0	0	0	0	0	0
9808	0	0	0	0	0	0	0	0	0	0	0	0	0	0	0	0	0	0	598874	0	0	0	0	0	0	0	0
9812	0	0	0	0	0	0	0	0	0	0	0	0	0	0	0	0	0	0	0	0	0	0	0	244	0	0	0
9818	0	0	0	0	0	0	0	0	0	0	0	0	0	0	0	0	0	0	0	8431	0	0	0	0	0	0	0
9819	0	0	0	0	0	0	0	0	0	0	0	0	0	0	0	0	0	0	0	0	0	0	0	299	0	0	0
9820	0	0	0	0	0	0	0	0	0	0	0	0	0	0	0	0	0	0	0	0	0	0	0	0	0	7334	0
9821	0	0	0	0	0	0	0	0	0	0	0	0	0	0	0	0	0	0	0	0	0	0	0	0	15496	0	0
9826	0	0	0	0	0	0	0	0	0	0	0	0	0	0	0	0	0	0	0	0	0	0	0	4743	0	0	0
9838	0	0	0	0	0	0	0	0	0	0	0	0	0	0	0	0	0	0	0	0	0	0	0	0	6442	0	0
9840	0	0	0	0	0	0	0	0	0	0	0	0	0	0	0	0	0	0	0	2529	0	0	0	0	0	0	0
9847	0	0	0	0	0	0	0	0	0	0	0	0	0	0	0	0	0	0	0	3763	0	0	0	0	6598	0	0
9855	0	0	0	0	0	0	0	0	0	0	0	0	0	0	0	0	0	0	0	0	0	0	0	0	731	0	0
9856	0	0	0	0	0	0	0	0	0	0	0	0	0	0	0	0	0	0	0	4931	0	0	0	0	0	0	0
9872	0	0	0	0	0	0	0	0	0	0	0	0	0	0	0	0	0	0	0	0	0	0	0	0	729	0	0
9891	0	0	0	0	0	0	0	0	0	0	0	0	0	0	0	0	0	0	394539	0	0	0	0	0	9212	0	0
9893	0	0	0	0	0	0	0	0	0	0	0	0	0	0	0	0	0	0	0	3479	0	0	0	0	0	0	0
9904	0	0	0	0	0	0	0	0	0	0	0	0	0	0	0	0	0	0	0	584	0	0	0	0	0	0	0
9906	0	0	0	0	0	0	0	0	0	0	0	0	0	0	0	0	0	0	0	0	0	0	0	0	165	0	0
10086	11582	0	0	0	0	0	0	0	0	0	0	0	0	0	0	0	0	0	0	0	0	0	0	0	0	0	0
10088	0	0	0	0	0	0	0	0	0	0	0	0	0	24129	0	0	0	0	0	0	0	0	0	0	0	0	0
10091	0	0	349	0	0	0	0	0	0	0	6844	0	0	0	0	0	0	0	0	0	0	0	0	0	0	0	0
10092	0	16577	0	0	0	0	0	0	0	0	0	0	0	0	0	0	0	0	0	0	0	0	0	0	0	0	0
10093	0	0	0	0	0	0	0	8541	0	0	0	0	0	0	0	0	0	0	0	0	0	0	0	0	0	0	0
10098	0	0	0	245	0	0	0	0	0	0	0	0	0	0	0	0	0	0	0	0	0	0	0	0	0	0	0
10099	0	0	385	0	0	0	0	0	0	0	0	0	0	0	0	0	0	0	0	0	0	0	0	0	0	0	0
10100	0	0	0	0	0	0	0	4587	0	0	0	0	0	0	0	0	0	0	0	0	0	0	0	0	0	0	0
10101	0	0	0	0	0	0	1456	0	0	0	0	0	0	0	0	0	0	0	0	0	0	0	0	0	0	0	0
10110	99516	0	0	0	0	0	0	0	0	0	0	0	0	0	0	23875	0	0	0	0	0	0	0	0	0	0	0
10113	0	0	0	0	0	0	0	0	0	0	0	0	0	0	1751	0	0	0	0	0	0	0	0	0	0	0	0
10116	0	15125	255	0	0	0	0	0	0	0	0	0	0	0	0	11957	0	0	0	0	0	0	0	0	0	0	0
10126	0	0	0	0	0	0	0	0	0	0	0	0	15131	0	16851	0	0	0	0	0	0	0	0	0	0	0	0
10127	0	0	0	0	0	0	0	0	0	0	382	0	0	0	0	0	0	0	0	0	0	0	0	0	0	0	0
10128	0	0	0	0	0	0	0	0	0	0	0	0	0	0	0	0	0	575678	0	0	0	0	0	0	0	0	0
10131	0	0	0	4686	0	0	0	0	0	1886867	0	0	0	141593	0	3442	0	0	0	0	0	0	0	0	0	0	0
10133	0	0	0	0	0	0	0	0	0	0	0	0	145324	0	0	0	485828	0	0	0	0	0	0	0	0	0	0
10134	0	0	0	0	0	0	0	0	0	0	0	0	0	0	3771	0	0	0	0	0	0	0	0	0	0	0	0
10140	0	0	0	0	0	0	0	0	0	0	0	0	0	0	0	3169	0	0	0	0	0	0	0	0	0	0	0
10143	0	0	0	0	6965	0	0	0	0	0	0	0	0	0	0	0	0	0	0	0	0	0	0	0	0	0	0
10146	0	0	0	0	0	0	0	0	0	0	0	0	0	0	0	0	0	0	0	3872	0	0	0	0	0	0	0
10153	0	0	0	15254	0	0	0	0	34358	0	0	0	0	0	0	0	0	0	0	0	0	0	0	0	0	0	0
10154	0	0	0	0	0	0	0	11368	0	0	0	0	0	0	0	0	0	0	0	0	0	0	0	0	0	0	0
10155	0	0	0	0	27746	0	0	0	0	0	0	0	0	0	0	0	0	0	0	0	0	0	0	0	0	0	0
10156	0	0	0	0	0	52865	0	0	0	0	0	0	0	0	0	0	0	0	0	0	0	0	0	0	0	0	0
10157	596867	15114	44937	0	0	0	0	0	0	0	0	0	0	0	0	0	0	0	0	0	0	0	0	0	0	0	0
10160	0	0	0	0	0	0	0	0	2131	0	0	0	0	0	0	0	0	0	0	0	0	0	0	0	0	0	0
10162	0	0	0	0	59271	462	922	0	0	0	0	0	0	0	0	0	0	0	0	0	0	0	0	0	0	0	0
10164	0	0	29747	0	0	0	0	0	0	0	0	0	0	0	0	0	0	0	0	0	0	0	0	0	0	0	0
10168	0	0	0	0	0	0	0	0	0	0	0	0	0	0	0	0	0	53428	0	0	0	0	0	0	0	0	0
10169	0	0	0	0	0	0	2978	0	0	0	0	0	0	0	0	0	0	0	0	0	0	0	0	0	0	0	0
10170	0	0	0	7362	0	0	0	0	0	0	0	0	0	0	0	0	0	0	0	0	0	0	0	0	0	0	0
10172	0	0	0	0	0	0	0	0	0	0	0	0	0	15552	0	0	0	0	0	0	6895	0	0	0	0	0	0
10176	0	0	0	0	0	0	3337	0	0	0	0	0	0	0	0	0	0	0	0	0	0	0	0	0	0	0	0
10181	0	0	0	0	0	0	0	0	475	0	0	0	0	0	0	0	0	0	0	0	0	0	0	0	0	0	0
10182	0	0	0	0	0	0	0	0	0	0	0	0	0	0	0	0	0	0	397113	0	0	0	0	0	0	0	0
10186	0	0	0	0	0	0	0	29655	0	0	0	0	0	0	0	0	0	0	0	0	0	0	0	31732	0	0	36724
10187	0	0	0	0	0	0	0	0	0	0	0	0	0	14477	0	0	0	0	0	0	0	0	0	0	0	0	0
10188	0	0	0	0	0	0	0	0	0	0	0	0	0	0	0	0	0	0	0	0	0	0	0	0	384875	0	0
10189	0	0	0	0	0	0	0	0	0	0	0	0	0	0	0	0	0	0	3314	6999	1852	0	0	0	0	0	0
10190	0	0	0	0	0	0	0	0	0	0	0	0	0	0	0	0	0	0	0	0	0	2655	288395	0	0	0	0
10191	0	0	0	0	0	0	0	0	0	0	0	0	0	0	0	0	0	0	0	0	0	0	0	0	0	0	43412
10192	0	0	0	4461	0	0	0	0	0	0	0	0	0	0	0	0	0	0	0	0	0	0	0	0	0	0	0
10193	0	0	0	0	0	0	0	0	8726	0	0	0	0	0	0	0	0	0	0	0	0	0	0	0	0	0	0
10194	0	996	0	0	14682	0	0	0	0	0	0	0	0	0	0	0	0	0	0	0	0	0	0	0	0	0	0
10195	0	0	0	0	0	7947	0	0	0	0	0	0	0	0	0	0	0	0	0	0	0	0	0	0	0	0	0
10198	0	0	0	0	0	0	0	0	0	0	0	0	0	0	0	0	0	0	0	0	0	0	0	0	0	29498	0
10200	0	0	6868	0	0	0	0	0	0	0	0	0	0	0	0	0	0	0	0	0	0	0	0	0	0	0	0
10203	0	18661	0	0	0	0	0	0	6852	0	0	0	0	0	0	0	0	0	0	0	0	0	0	0	0	0	0
10204	0	0	0	0	0	22376	0	0	0	0	0	0	0	0	0	0	0	0	0	0	0	0	0	0	0	0	0
10206	0	0	0	0	0	0	981	0	0	0	0	0	0	0	0	0	0	0	0	0	0	0	0	0	0	0	0
10207	0	0	0	4766	23249	0	0	0	0	0	0	0	0	0	0	0	0	18346	0	0	0	0	0	0	0	0	0
10210	0	0	0	0	0	0	0	0	0	0	0	0	0	2956	0	0	0	0	0	0	0	0	0	0	0	0	0
10212	0	0	0	0	0	0	0	0	0	0	0	0	0	0	0	0	0	0	0	0	0	0	0	382	0	0	0
10213	0	0	0	0	0	0	0	654	0	0	0	0	0	0	0	0	0	0	0	0	0	0	0	0	0	0	0
10215	0	0	2432	0	0	0	0	0	0	0	0	0	0	0	0	0	0	0	0	0	0	0	0	0	0	0	0
10216	0	0	0	0	0	0	946	0	0	0	0	0	0	0	0	0	0	0	0	0	0	0	0	0	0	0	0
10217	0	0	0	0	0	0	0	0	0	0	0	0	0	0	0	0	0	0	0	0	0	0	35136	0	0	0	0
10218	0	0	0	0	0	0	0	0	0	0	0	0	0	15277	0	0	0	0	0	0	0	0	0	0	0	0	0
10219	0	0	0	0	0	0	0	0	0	0	0	0	0	0	0	0	0	0	0	0	0	39	0	0	0	0	0
10220	0	0	0	0	0	0	0	0	0	0	0	0	0	0	0	0	0	0	0	0	0	0	0	5311	0	0	0
10221	0	0	0	0	0	0	0	11633	0	0	0	0	0	0	0	0	0	0	0	0	0	0	0	0	0	0	0
10222	36589	0	0	0	0	0	0	0	0	0	0	0	0	0	0	0	0	0	0	0	0	0	0	0	0	0	0
10223	0	0	374	0	0	0	0	0	0	0	0	0	0	0	0	0	0	0	0	0	0	0	0	0	0	0	0
10225	0	0	0	3212	0	0	146	0	0	0	0	0	0	0	0	0	0	0	0	0	0	0	0	0	0	0	0
10226	0	0	0	0	0	0	0	0	16713	0	0	0	0	0	0	0	0	0	0	0	0	0	0	0	0	0	0
10227	0	0	0	0	0	5658	0	0	0	0	0	0	0	0	0	0	0	0	0	0	0	0	0	0	0	0	0
10229	0	0	0	0	0	0	0	0	0	0	0	0	0	0	0	0	0	0	0	0	0	0	22786	0	0	0	0
10293	0	0	0	0	0	0	0	0	0	0	0	0	0	0	0	0	0	1312766	0	0	0	0	0	0	0	0	0
10295	0	0	0	0	0	0	0	0	0	3889483	0	0	71628	664688	0	0	0	0	0	0	0	0	0	0	0	0	0
10230	0	1552	0	0	0	0	0	0	0	0	0	0	0	0	0	0	0	0	0	0	0	0	0	0	0	0	0
10231	0	0	0	0	17245	0	0	0	0	0	0	0	0	0	0	0	0	0	0	0	0	0	0	0	0	0	0
10233	34811	0	382	0	0	0	0	0	0	0	0	0	0	0	0	0	0	0	0	0	0	0	0	0	0	0	0
10235	0	0	0	0	0	135	0	0	0	0	0	0	0	0	0	0	0	0	0	0	0	0	0	0	0	0	0
10236	0	0	0	0	0	0	654	0	0	0	0	0	0	0	0	0	0	0	0	0	0	0	0	0	0	0	0
10238	0	0	0	0	0	0	0	0	0	0	0	0	0	0	0	0	0	0	0	0	0	0	68973	0	0	0	0
10240	0	0	0	0	0	0	0	1733	0	0	0	0	0	0	0	0	0	0	0	0	0	0	0	0	0	0	0
10241	0	0	0	0	0	0	0	0	0	0	15589	0	0	0	0	0	0	0	0	0	0	0	0	0	0	0	0
10244	5217	0	0	6886	0	0	0	0	0	0	0	0	0	0	0	0	0	0	0	0	0	0	0	0	0	0	0
10250	0	0	0	0	0	0	0	0	21229	0	0	0	0	0	0	0	0	0	0	0	0	0	0	0	0	0	0
10251	0	0	0	0	0	7756	0	0	0	0	0	0	0	0	0	0	0	0	0	0	0	0	0	0	0	0	0
10253	0	0	0	0	0	0	2267	0	0	0	0	0	0	0	0	0	0	0	0	0	0	0	0	0	0	0	0
10254	0	0	0	0	0	0	0	0	0	0	0	7257	0	0	0	0	0	0	0	0	0	0	0	0	0	0	0
10256	0	1877	0	0	0	0	0	0	0	0	0	0	0	0	0	0	0	0	0	0	0	0	0	0	0	0	0
10263	0	0	0	0	0	0	0	0	0	0	0	0	0	0	0	0	0	0	0	0	0	0	0	0	16761	0	0
10265	0	0	0	17	0	0	0	0	0	0	0	0	0	0	0	0	0	0	0	0	0	0	0	0	0	0	0
10260	0	0	0	0	0	9826	0	0	0	0	0	0	0	0	0	0	0	0	0	0	0	0	0	0	0	0	0
10266	0	1257	0	0	0	0	1297	0	0	0	0	0	0	0	0	0	0	0	0	0	0	0	0	0	0	0	0
10267	0	0	0	0	4992	0	0	0	0	0	0	0	0	0	0	0	0	0	0	0	0	0	0	0	0	0	0
10272	0	0	0	0	0	0	0	25637	0	0	0	0	0	0	0	0	0	0	0	0	0	0	0	0	0	0	0
10274	0	0	0	0	0	12637	0	0	2948	0	0	0	0	0	0	0	0	0	0	0	0	0	0	0	0	0	0
10275	0	13999	0	0	0	0	0	0	0	0	0	0	0	0	0	0	0	0	0	0	0	0	0	0	0	0	0
10280	0	0	0	0	74572	0	0	0	36985	0	0	0	0	0	0	0	0	0	0	0	0	0	0	0	0	0	0
10281	46645	0	0	0	0	0	3789	0	0	0	0	0	0	0	0	0	0	0	0	0	0	0	0	0	0	0	0
10282	0	12611	0	29935	0	0	0	755	0	0	0	0	0	0	0	0	0	0	0	0	0	0	0	0	0	0	0
10287	0	0	69746	0	0	0	0	0	0	0	0	0	0	0	0	0	0	0	0	0	0	0	0	0	0	0	0
10288	0	0	0	0	0	0	0	27592	0	0	0	0	0	0	0	0	0	0	0	0	0	0	0	0	0	0	0
10289	0	25342	0	0	0	0	0	0	0	0	0	0	0	0	0	0	0	0	0	0	0	0	0	0	0	0	0
10291	0	0	0	0	0	0	0	0	0	0	0	35274	0	0	0	0	0	0	0	0	0	0	0	0	0	0	0
10292	0	0	0	0	0	0	0	0	0	0	127133	0	0	0	0	0	0	0	0	0	0	0	0	0	0	0	0
10296	0	0	0	0	0	0	3625	0	0	0	0	0	0	0	276992	0	0	0	0	0	0	0	0	0	0	0	0
10297	0	0	0	0	0	0	0	0	0	0	141127	47545	0	0	0	48837	968788	0	0	0	0	0	0	0	0	0	0
10305	0	0	0	0	0	145	0	0	0	0	0	0	0	0	0	0	0	0	0	0	0	0	0	0	0	0	0
10306	0	0	0	0	0	0	0	0	2414	0	0	0	0	0	0	0	0	0	0	0	0	0	0	0	0	0	0
10307	0	0	0	58	0	0	0	0	0	0	0	0	0	0	0	0	0	0	0	0	0	0	0	0	0	0	0
10314	0	153	0	0	0	0	0	0	0	0	0	0	0	0	0	0	0	0	0	0	0	0	0	0	0	0	0
10319	0	0	0	2359	0	0	0	0	0	0	0	0	0	0	0	0	0	0	0	0	0	0	0	0	0	0	0
10323	0	0	0	0	0	7246	0	0	0	0	0	0	0	0	0	0	0	0	0	0	0	0	0	0	0	0	0
10325	0	0	0	0	15886	0	0	0	0	0	0	0	0	0	0	0	0	0	0	0	0	0	0	0	0	0	0
10328	0	476	0	0	0	0	0	0	0	0	0	0	0	0	0	0	0	0	0	0	0	0	0	0	0	0	0
10330	0	0	0	329	0	0	0	0	0	0	0	0	0	0	0	0	0	0	0	0	0	0	0	0	0	0	0
10337	63515	0	0	0	0	0	0	0	0	0	0	0	0	0	0	0	0	0	0	0	0	0	0	0	0	0	0
10396	0	0	0	0	0	0	0	0	0	0	0	0	0	16524	0	0	0	0	0	0	0	0	0	0	0	0	0
10422	0	0	0	0	0	0	0	0	0	0	0	0	0	0	0	0	0	0	61753	0	0	0	0	0	49125	0	0
10429	0	0	0	0	0	0	0	0	0	0	0	0	0	0	0	0	0	0	0	0	0	0	0	0	35251	0	0
10481	0	0	0	0	0	0	0	0	0	0	0	0	0	0	0	0	0	0	469	0	0	0	0	0	0	0	0
10664	0	0	0	0	0	0	0	0	0	11582	0	0	0	0	0	0	0	0	0	0	0	0	0	0	0	0	0
10668	0	0	0	0	0	0	0	0	0	0	0	0	0	0	0	0	0	43715	0	0	0	0	0	0	0	0	0
10672	0	0	0	0	0	0	0	0	0	458	0	0	0	0	0	0	0	0	0	0	0	0	0	0	0	0	0
10679	0	0	0	0	0	0	0	0	0	0	0	0	0	0	0	0	0	27769	0	0	0	0	0	0	0	0	0
10687	0	0	0	0	0	0	0	0	0	0	0	0	0	0	0	0	0	69449	0	0	0	0	0	0	0	0	0
10688	0	0	0	0	0	0	0	0	0	27223	0	0	0	0	0	0	0	0	0	0	0	0	0	0	0	0	0
10691	0	0	0	0	0	0	0	0	0	0	0	0	0	0	0	0	26336	0	0	0	0	0	0	0	0	0	0
10703	0	0	0	0	0	0	0	0	0	0	0	0	0	0	0	0	0	0	0	0	0	0	0	0	15723	0	0
10810	0	683	0	0	0	0	0	0	0	0	0	0	0	0	0	0	0	0	0	0	0	0	0	0	0	0	0
10853	0	439	0	0	0	0	0	0	0	0	0	0	0	0	0	0	0	0	0	0	0	0	0	0	0	0	0
10877	0	0	0	0	0	0	0	942	0	0	0	0	0	0	0	0	0	0	0	0	0	0	0	0	0	0	0
10879	0	15213	0	0	0	0	0	0	0	0	0	0	0	0	0	0	0	0	0	0	0	0	0	0	0	0	0
10890	0	15774	0	0	0	0	0	0	0	0	0	0	0	0	0	0	0	0	0	0	0	0	0	0	0	0	0
10892	0	0	0	0	0	0	0	1149	0	0	0	0	0	0	0	0	0	0	0	0	0	0	0	0	0	0	0
10895	0	0	0	11834	0	0	0	0	0	0	0	0	0	0	0	0	0	0	0	0	0	0	0	0	0	0	0
10902	0	254	0	0	0	0	0	16324	0	0	0	0	0	0	0	0	0	0	0	0	0	0	0	0	0	0	0
11038	0	0	0	0	0	0	0	0	0	253736	0	0	0	0	0	0	0	0	0	0	0	0	0	0	0	0	0
11196	0	0	0	0	0	0	0	0	0	0	0	0	0	26165	0	0	0	0	0	0	0	0	0	0	0	0	0
11200	0	0	0	0	0	0	0	0	0	0	0	0	7646	0	0	0	0	0	0	0	0	0	0	0	0	0	0
11201	0	0	0	0	0	0	0	0	0	0	0	0	0	0	0	0	0	12166	0	0	0	0	0	0	0	0	0
11207	0	0	0	0	0	0	0	0	0	0	0	0	0	0	18963	0	0	0	0	0	0	0	0	0	0	0	0
11208	0	0	0	0	0	0	0	0	0	955618	0	0	0	0	0	0	0	0	0	0	0	0	0	0	0	0	0
11209	0	0	0	418	0	0	0	0	0	0	0	0	0	13484	0	0	0	0	0	0	0	0	0	0	0	0	0
11210	0	0	0	0	0	0	0	0	0	0	0	0	0	0	0	28712	0	0	0	0	0	0	0	0	0	0	0
11211	0	0	0	0	0	0	0	0	0	0	0	0	3834	0	0	0	0	0	0	0	0	0	0	0	0	0	0
11214	0	0	0	0	0	0	0	0	0	0	0	0	0	0	21417	0	0	0	0	0	0	0	0	0	0	0	0
11215	0	0	0	0	0	0	0	0	0	0	0	0	0	0	0	0	0	122946	0	0	0	0	0	0	0	0	0
11216	0	0	0	0	0	0	0	0	0	0	41785	0	0	2363	0	0	0	0	0	0	0	0	0	0	0	0	0
11220	0	0	5442	0	0	0	0	0	0	0	0	0	0	0	0	0	0	0	0	0	0	0	0	0	0	0	0
11221	0	0	0	0	0	0	0	0	0	0	0	0	59356	0	0	0	0	0	0	0	0	0	0	0	0	0	0
11222	0	0	0	0	0	0	0	0	0	0	0	0	0	0	0	2821	0	0	0	0	0	0	0	0	0	0	0
11233	0	0	0	9842	0	0	0	0	0	0	0	0	0	0	0	0	0	0	0	0	0	0	0	0	0	0	0
11234	0	1186	0	0	0	0	0	0	0	0	0	0	0	0	0	0	0	0	0	0	0	0	0	0	0	0	0
11229	0	0	2261	0	0	0	0	0	0	0	0	0	0	0	0	0	0	0	0	0	0	0	0	0	0	0	0
11237	0	0	1158	0	0	0	0	0	0	0	0	0	0	0	0	0	0	0	0	0	0	0	0	0	0	0	0
11313	0	0	0	0	0	0	0	0	0	34948	0	0	0	0	0	0	0	0	0	0	0	0	0	0	0	0	0
11324	0	0	0	0	0	0	0	0	0	25238	0	0	0	0	0	0	0	0	0	0	0	0	0	0	0	0	0
11399	0	0	0	0	0	0	0	0	0	0	0	0	0	0	0	0	71262	0	0	0	0	0	0	0	0	0	0
11410	0	0	0	0	0	0	0	0	0	0	14821	0	0	0	0	0	0	0	0	0	0	0	0	0	0	0	0
11425	0	0	0	0	0	0	0	0	0	0	0	0	0	12927	0	0	0	0	0	0	0	0	0	0	0	0	0
11428	0	0	0	0	0	0	0	0	0	0	1369	0	0	0	0	0	0	0	0	0	0	0	0	0	0	0	0
11433	0	0	0	0	0	0	0	0	0	0	0	0	0	0	0	48299	0	0	0	0	0	0	0	0	0	0	0
11435	0	0	0	0	0	0	0	0	0	0	0	0	0	1784	0	0	0	0	0	0	0	0	0	0	0	0	0
11438	0	0	0	0	0	0	0	0	0	0	0	0	0	0	0	0	0	72362	0	0	0	0	0	0	0	0	0
11439	0	0	0	0	0	0	0	0	0	0	0	0	0	0	0	0	16677	0	0	0	0	0	0	0	0	0	0
11440	0	0	0	0	0	0	0	0	0	0	44534	0	0	0	0	13164	0	0	0	0	0	0	0	0	0	0	0
11441	0	0	0	0	0	0	0	0	0	1599251	0	0	0	0	47984	0	0	0	0	0	0	0	0	0	0	0	0
11442	0	0	0	0	0	0	0	0	0	0	0	0	28457	0	0	0	0	0	0	0	0	0	0	0	0	0	0
11445	0	0	0	0	0	0	0	0	0	0	0	0	0	27667	0	0	0	0	0	0	0	0	0	0	0	0	0
11447	0	0	0	0	0	0	0	0	0	0	0	0	0	0	0	51587	198715	0	0	0	0	0	0	0	0	0	0
11452	0	0	0	0	0	0	0	0	0	0	0	0	0	0	0	0	0	0	43467	0	0	0	0	0	0	0	0
12215	0	0	0	0	0	0	0	0	0	265524	0	0	0	0	0	0	0	0	0	0	0	0	0	0	0	0	0
12653	0	0	0	0	0	0	0	0	0	0	0	0	122347	0	0	0	0	0	0	0	0	0	0	0	0	0	0
12656	0	0	0	0	0	0	0	0	0	56948	0	0	0	0	0	0	0	0	0	0	0	0	0	0	0	0	0
12760	0	0	0	0	0	0	0	0	0	0	0	0	8213	0	0	0	0	0	0	0	0	0	0	0	0	0	0
12769	0	0	0	0	0	0	0	0	0	0	0	0	0	0	0	0	192539	0	0	0	0	0	0	0	0	0	0
12766	0	0	0	0	0	0	0	0	0	94583	0	0	0	0	0	0	0	0	0	0	0	0	0	0	0	0	0
12770	0	0	0	0	0	0	0	0	0	0	0	0	77949	0	0	0	0	0	0	0	0	0	0	0	0	0	0
12771	0	0	0	0	0	0	0	0	0	0	0	0	0	0	0	17461	0	0	0	0	0	0	0	0	0	0	0
12877	0	0	0	0	0	0	0	0	0	34213	0	0	0	0	0	0	0	0	0	0	0	0	0	0	0	0	0
12895	0	0	0	0	0	0	0	0	0	56626	0	0	0	0	0	0	0	0	0	0	0	0	0	0	0	0	0
12945	0	0	0	0	0	0	0	0	0	0	0	0	0	0	0	0	94121	0	0	0	0	0	0	0	0	0	0
12957	0	0	0	0	0	0	0	0	0	0	0	0	3496	0	0	0	0	0	0	0	0	0	0	0	0	0	0
12962	0	0	0	0	0	0	0	0	0	348393	0	0	0	0	0	0	0	0	0	0	0	0	0	0	0	0	0
12968	0	0	0	0	0	0	0	0	0	0	0	0	4514	0	0	0	0	0	0	0	0	0	0	0	0	0	0
12969	0	0	0	0	0	0	0	0	0	381473	0	0	0	0	0	0	77778	0	0	0	0	0	0	0	0	0	0
12973	0	0	0	0	0	0	0	0	0	0	0	0	0	0	0	0	0	23979	0	0	0	0	0	0	0	0	0
12978	0	0	0	0	0	0	0	0	0	0	0	0	0	0	0	0	15858	0	0	0	0	0	0	0	0	0	0
12982	0	0	0	0	0	0	0	0	0	0	0	0	0	0	0	0	0	3344	0	0	0	0	0	0	0	0	0
13644	0	0	0	0	0	0	0	0	0	2726	0	0	0	0	0	0	0	0	0	0	0	0	0	0	0	0	0
13638	0	0	0	0	0	0	0	0	0	0	0	0	0	0	0	0	0	282746	0	0	0	0	0	0	0	0	0
14352	0	0	0	0	0	0	0	0	0	79236	0	0	0	0	0	0	0	0	0	0	0	0	0	0	0	0	0
15313	0	0	0	0	0	0	0	0	0	374417	0	0	0	0	0	0	0	0	0	0	0	0	0	0	0	0	0
15314	0	0	0	0	0	0	0	0	0	0	0	0	0	0	0	29771	0	0	0	0	0	0	0	0	0	0	0
15318	0	0	0	0	0	0	0	0	0	0	0	0	81743	0	0	0	0	0	0	0	0	0	0	0	0	0	0
15322	0	0	0	0	0	0	0	0	0	0	0	0	0	0	0	0	156372	0	0	0	0	0	0	0	0	0	0
15336	0	0	0	0	0	0	0	0	0	0	0	0	3167	0	0	0	0	0	0	0	0	0	0	0	0	0	0
15377	0	0	0	0	0	0	0	0	0	42728	0	0	0	0	0	0	0	0	0	0	0	0	0	0	0	0	0
15405	0	0	0	0	0	0	0	0	0	13946	0	0	0	0	0	0	0	0	0	0	0	0	0	0	0	0	0
16006	0	0	0	0	0	0	0	0	0	26188	0	0	0	0	0	0	0	0	0	0	0	0	0	0	0	0	0
16017	0	0	0	0	0	0	0	0	0	34574	0	0	0	0	0	0	0	0	0	0	0	0	0	0	0	0	0
16104	0	0	0	0	0	0	0	0	0	0	0	0	0	0	0	0	0	0	155996	0	0	0	0	0	0	0	0
16209	0	0	0	0	0	0	0	0	0	0	0	0	0	0	0	0	0	0	56375	0	0	0	0	0	0	0	0
16226	0	0	0	0	0	0	0	0	0	0	0	0	0	0	0	0	0	0	4185	0	0	0	0	0	0	0	0
16245	0	0	0	0	0	0	0	0	0	0	0	0	0	0	0	0	0	0	118159	0	0	0	0	0	0	0	0
17436	0	0	0	0	0	0	0	0	0	12781	0	0	0	0	0	0	0	0	0	0	0	0	0	0	0	0	0
17449	0	0	0	0	0	0	0	0	0	28715	0	0	0	0	0	0	0	0	0	0	0	0	0	0	0	0	0
